# Supplementary material for: Aberrant spliceosome activity via elevated intron retention and upregulation and phosphorylation of SF3B1 in chronic lymphocytic leukemia
Source: Mol Ther Nucleic Acids. 2024 Apr 26;35(2):102202. doi: 10.1016/j.omtn.2024.102202 (PMC11154714; doi:10.1016/j.omtn.2024.102202)
Supplement: Data S1. Tables S1 and S2 [file mmc2.xlsx]

## Sheet: Table-S1
			Table S1. List of Chronic Lymphocytic Leukemia Patients and Normal Subject Used in the study
				Patient Code	Patient Code	IGHV Homology	IGVH Mutational Status (UNM=39, MUT=61)	ECGA ID	IDs in UCSC Genome Browser	Donor_Tumor Stage	Stage
	ERS182702	948-01-3R	SAMEA2030593	Sample ID=948-01-3R;sample type=RNA-seq;Donor ID=CLL-948;	948-01-3R		Normal	EGAR00001072845	NBC_1072845	0	0
	ERS182701	948-01-2R	SAMEA2030592	Sample ID=948-01-2R;sample type=RNA-seq;Donor ID=CLL-948;	948-01-2R		Normal	EGAR00001072842	NBC_1072842	0	0
	ERS182700	948-01-1R	SAMEA1967716	Sample ID=948-01-1R;sample type=RNA-seq;Donor ID=CLL-948;	948-01-1R		Normal	EGAR00001072839	NBC_1072839	0	0
	ERS182699	944-01-3R	SAMEA2030591	Sample ID=944-01-3R;sample type=RNA-seq;Donor ID=CLL-944;	944-01-3R		Normal	EGAR00001072836	NBC_1072836	0	0
	ERS182698	944-01-2R	SAMEA2030590	Sample ID=944-01-2R;sample type=RNA-seq;Donor ID=CLL-944;	944-01-2R		Normal	EGAR00001072833	NBC_1072833	0	0
	ERS182697	944-01-1R	SAMEA2030589	Sample ID=944-01-1R;sample type=RNA-seq;Donor ID=CLL-944;	944-01-1R		Normal	EGAR00001072830	NBC_1072830	0	0
	ERS182696	943-01-3R	SAMEA2030588	Sample ID=943-01-3R;sample type=RNA-seq;Donor ID=CLL-943;	943-01-3R		Normal	EGAR00001072827	NBC_1072827	0	0
	ERS182695	943-01-2R	SAMEA2030587	Sample ID=943-01-2R;sample type=RNA-seq;Donor ID=CLL-943;	943-01-2R		Normal	EGAR00001072824	NBC_1072824	0	0
	ERS182694	943-01-1R	SAMEA2030586	Sample ID=943-01-1R;sample type=RNA-seq;Donor ID=CLL-943;	943-01-1R		Normal	EGAR00001072821	NBC_1072821	0	0
	ERS182693	815-01-4TR	SAMEA2030585	Sample ID=815-01-4TR;sample type=RNA-seq;Donor ID=CLL-815;	815	98.6	UNM	EGAR00001072820	CLL_1072820	A	BINET
	ERS182692	761-01-3TR	SAMEA2030584	Sample ID=761-01-3TR;sample type=RNA-seq;Donor ID=CLL-761;	761	100	UNM	EGAR00001072819	CLL_1072819	A	BINET
	ERS182691	749-02-12TR	SAMEA2030583	Sample ID=749-02-12TR;sample type=RNA-seq;Donor ID=CLL-749;	749	100	UNM	EGAR00001072818	CLL_1072818	A	BINET
	ERS182690	680-1992-02TR	SAMEA2030582	Sample ID=680-1992-02TR;sample type=RNA-seq;Donor ID=CLL-680;	680	97.97	MUT	EGAR00001072817	CLL_1072817	A	BINET
	ERS182689	642-1991-02TR	SAMEA2030581	Sample ID=642-1991-02TR;sample type=RNA-seq;Donor ID=CLL-642;	642	94.76	MUT	EGAR00001072816	CLL_1072816	A	BINET
	ERS182688	618-1503-05TR	SAMEA2030548	Sample ID=618-1503-05TR;sample type=RNA-seq;Donor ID=CLL-618;	618	97.1	MUT	EGAR00001072815	CLL_1072815	A	BINET
	ERS182687	568-01-5TR	SAMEA1969956	Sample ID=568-01-5TR;sample type=RNA-seq;Donor ID=CLL-568;	568	N/A	IGHV Mutational status not Known	EGAR00001072814	CLL_1072814	B	BINET
	ERS182686	393-01-7TR	SAMEA2030547	Sample ID=393-01-7TR;sample type=RNA-seq;Donor ID=CLL-393;	393	94.6	IGHV Mutational status not Known	EGAR00001072813	CLL_1072813	A	BINET
	ERS182685	372-01-11TR	SAMEA1966780	Sample ID=372-01-11TR;sample type=RNA-seq;Donor ID=CLL-372;	372	96.53	MUT	EGAR00001072812	CLL_1072812	A	BINET
	ERS182684	367-01-8TR	SAMEA2030546	Sample ID=367-01-8TR;sample type=RNA-seq;Donor ID=CLL-367;	367	95.83	MUT	EGAR00001072811	CLL_1072811	A	BINET
	ERS182683	356-01-4TR	SAMEA2030545	Sample ID=356-01-4TR;sample type=RNA-seq;Donor ID=CLL-356;	356	100	UNM	EGAR00001072810	CLL_1072810	A	BINET
	ERS182682	342-01-4TR	SAMEA2030544	Sample ID=342-01-4TR;sample type=RNA-seq;Donor ID=CLL-342;	342	93.4	MUT	EGAR00001072809	CLL_1072809	A	BINET
	ERS182681	326-01-2TR	SAMEA1971211	Sample ID=326-01-2TR;sample type=RNA-seq;Donor ID=CLL-326;	326	100	UNM	EGAR00001072808	CLL_1072808	A	BINET
	ERS182680	325-01-7TR	SAMEA2030543	Sample ID=325-01-7TR;sample type=RNA-seq;Donor ID=CLL-325;	325	100	UNM	EGAR00001072807	CLL_1072807	A	BINET
	ERS182679	324-01-7TR	SAMEA2030542	Sample ID=324-01-7TR;sample type=RNA-seq;Donor ID=CLL-324;	324	93	MUT	EGAR00001072806	CLL_1072806	A	BINET
	ERS182678	323-01-2TR	SAMEA2030541	Sample ID=323-01-2TR;sample type=RNA-seq;Donor ID=CLL-323;	323	94	MUT	EGAR00001072805	CLL_1072805	A	BINET
	ERS182677	322-01-2TR	SAMEA1969578	Sample ID=322-01-2TR;sample type=RNA-seq;Donor ID=CLL-322;	322	90	MUT	EGAR00001072804	CLL_1072804	A	BINET
	ERS182676	319-01-2TR	SAMEA2030540	Sample ID=319-01-2TR;sample type=RNA-seq;Donor ID=CLL-319;	319	92.4	MUT	EGAR00001072803	CLL_1072803	A	BINET
	ERS182675	318-01-3TR	SAMEA1967492	Sample ID=318-01-3TR;sample type=RNA-seq;Donor ID=CLL-318;	318	100	UNM	EGAR00001072802	CLL_1072802	B	BINET
	ERS182674	308-01-3TR	SAMEA2030539	Sample ID=308-01-3TR;sample type=RNA-seq;Donor ID=CLL-308;	308	92.28	MUT	EGAR00001072801	CLL_1072801	A	BINET
	ERS182673	306-01-5TR	SAMEA2030538	Sample ID=306-01-5TR;sample type=RNA-seq;Donor ID=CLL-306;	306	100	UNM	EGAR00001072800	CLL_1072800	B	BINET
	ERS182672	294-01-6TR	SAMEA2030537	Sample ID=294-01-6TR;sample type=RNA-seq;Donor ID=CLL-294;	294	100	UNM	EGAR00001072799	CLL_1072799	A	BINET
	ERS182671	290-1950-02TR	SAMEA2030536	Sample ID=290-1950-02TR;sample type=RNA-seq;Donor ID=CLL-290;	290	100	UNM	EGAR00001072798	CLL_1072798	A	BINET
	ERS182670	288-01-8TR	SAMEA1966825	Sample ID=288-01-8TR;sample type=RNA-seq;Donor ID=CLL-288;	288	93.01	MUT	EGAR00001072797	CLL_1072797	A	BINET
	ERS182669	282-01-17TR	SAMEA2030535	Sample ID=282-01-17TR;sample type=RNA-seq;Donor ID=CLL-282;	282	100	UNM	EGAR00001072796	CLL_1072796	A	BINET
	ERS182668	280-01-7TR	SAMEA2030534	Sample ID=280-01-7TR;sample type=RNA-seq;Donor ID=CLL-280;	280	90.82	MUT	EGAR00001072795	CLL_1072795	A	BINET
	ERS182667	278-01-8TR	SAMEA2030527	Sample ID=278-01-8TR;sample type=RNA-seq;Donor ID=CLL-278;	278	100	UNM	EGAR00001072794	CLL_1072794	A	BINET
	ERS182666	276-01-7TR	SAMEA2030526	Sample ID=276-01-7TR;sample type=RNA-seq;Donor ID=CLL-276;	276	90.88	MUT	EGAR00001072793	CLL_1072793	A	BINET
	ERS182665	275-01-3TR	SAMEA2030525	Sample ID=275-01-3TR;sample type=RNA-seq;Donor ID=CLL-275;	275	99.31	UNM	EGAR00001072792	CLL_1072792	A	BINET
	ERS182664	274-01-8TR	SAMEA2030524	Sample ID=274-01-8TR;sample type=RNA-seq;Donor ID=CLL-274;	274	88.19	MUT	EGAR00001072791	CLL_1072791	A	BINET
	ERS182663	270-01-5TR	SAMEA2030523	Sample ID=270-01-5TR;sample type=RNA-seq;Donor ID=CLL-270;	270	100	UNM	EGAR00001072790	CLL_1072790	A	BINET
	ERS182662	267-01-9TR	SAMEA2030522	Sample ID=267-01-9TR;sample type=RNA-seq;Donor ID=CLL-267;	267	96	MUT	EGAR00001072789	CLL_1072789	A	BINET
	ERS182661	264-01-14TR	SAMEA2030521	Sample ID=264-01-14TR;sample type=RNA-seq;Donor ID=CLL-264;	264	97.19	MUT	EGAR00001072788	CLL_1072788	A	BINET
	ERS182660	197-01-6TR	SAMEA2030520	Sample ID=197-01-6TR;sample type=RNA-seq;Donor ID=CLL-197;	197	92.28	MUT	EGAR00001072787	CLL_1072787	A	BINET
	ERS182659	195-01-11TR	SAMEA2030519	Sample ID=195-01-11TR;sample type=RNA-seq;Donor ID=CLL-195;	195	100	UNM	EGAR00001072786	CLL_1072786	A	BINET
	ERS182658	194-01-4TR	SAMEA2030518	Sample ID=194-01-4TR;sample type=RNA-seq;Donor ID=CLL-194;	194	90.73	MUT	EGAR00001072785	CLL_1072785	A	BINET
	ERS182657	193-01-3TR	SAMEA2030517	Sample ID=193-01-3TR;sample type=RNA-seq;Donor ID=CLL-193;	193	96.33	MUT	EGAR00001072784	CLL_1072784	A	BINET
	ERS182656	192-01-7TR	SAMEA2030516	Sample ID=192-01-7TR;sample type=RNA-seq;Donor ID=CLL-192;	192	95.28	MUT	EGAR00001072783	CLL_1072783	A	BINET
	ERS182655	191-01-8TR	SAMEA2030515	Sample ID=191-01-8TR;sample type=RNA-seq;Donor ID=CLL-191;	191	92.9	MUT	EGAR00001072782	CLL_1072782	A	BINET
	ERS182654	189-01-3TR	SAMEA2030514	Sample ID=189-01-3TR;sample type=RNA-seq;Donor ID=CLL-189;	189	97.57	MUT	EGAR00001072781	CLL_1072781	A	BINET
	ERS182653	188-01-13TR	SAMEA2030513	Sample ID=188-01-13TR;sample type=RNA-seq;Donor ID=CLL-188;	188	100	UNM	EGAR00001072780	CLL_1072780	A	BINET
	ERS182652	186-01-8TR	SAMEA2030512	Sample ID=186-01-8TR;sample type=RNA-seq;Donor ID=CLL-186;	186	100	UNM	EGAR00001072779	CLL_1072779	A	BINET
	ERS182651	185-01-8TR	SAMEA2030511	Sample ID=185-01-8TR;sample type=RNA-seq;Donor ID=CLL-185;	185	95.6	MUT	EGAR00001072778	CLL_1072778	A	BINET
	ERS182650	184-01-5TR	SAMEA2030510	Sample ID=184-01-5TR;sample type=RNA-seq;Donor ID=CLL-184;	184	100	UNM	EGAR00001072777	CLL_1072777	A	BINET
	ERS182649	182-01-7TR	SAMEA2030509	Sample ID=182-01-7TR;sample type=RNA-seq;Donor ID=CLL-182;	182	99.6	UNM	EGAR00001072776	CLL_1072776	A	BINET
	ERS182648	181-01-4TR	SAMEA1964005	Sample ID=181-01-4TR;sample type=RNA-seq;Donor ID=CLL-181;	181	88.7	MUT	EGAR00001072775	CLL_1072775	A	BINET
	ERS182647	175-01-4TR	SAMEA2030508	Sample ID=175-01-4TR;sample type=RNA-seq;Donor ID=CLL-175;	175	86.99	MUT	EGAR00001072774	CLL_1072774	A	BINET
	ERS182646	174-01-4TR	SAMEA2030492	Sample ID=174-01-4TR;sample type=RNA-seq;Donor ID=CLL-174;	174	97	MUT	EGAR00001072773	CLL_1072773	A	BINET
	ERS182645	173-01-4TR	SAMEA2030491	Sample ID=173-01-4TR;sample type=RNA-seq;Donor ID=CLL-173;	173	96.6	MUT	EGAR00001072772	CLL_1072772	A	BINET
	ERS182644	172-01-3TR	SAMEA2030490	Sample ID=172-01-3TR;sample type=RNA-seq;Donor ID=CLL-172;	172	94.79	MUT	EGAR00001072771	CLL_1072771	A	BINET
	ERS182643	171-01-3TR	SAMEA2030489	Sample ID=171-01-3TR;sample type=RNA-seq;Donor ID=CLL-171;	171	96.2	MUT	EGAR00001072770	CLL_1072770	A	BINET
	ERS182642	170-01-6TR	SAMEA2030488	Sample ID=170-01-6TR;sample type=RNA-seq;Donor ID=CLL-170;	170	89.76	MUT	EGAR00001072769	CLL_1072769	A	BINET
	ERS182641	168-02-8TR	SAMEA2030487	Sample ID=168-02-8TR;sample type=RNA-seq;Donor ID=CLL-168;	168	90.84	MUT	EGAR00001072768	CLL_1072768	A	BINET
	ERS182640	166-01-6TR	SAMEA2030486	Sample ID=166-01-6TR;sample type=RNA-seq;Donor ID=CLL-166;	166	100	UNM	EGAR00001072767	CLL_1072767	A	BINET
	ERS182639	159-01-3TR	SAMEA2030485	Sample ID=159-01-3TR;sample type=RNA-seq;Donor ID=CLL-159;	159	96.53	MUT	EGAR00001072766	CLL_1072766	A	BINET
	ERS087051	157-01-3TR	SAMEA1981924	Sample ID=157-01-3TR;sample type=Peripheral blood;Donor ID=CLL-157;	157	99.5	UNM	EGAR00001072765	CLL_1072765	B	BINET
	ERS087050	156-01-2TR	SAMEA1981875	Sample ID=156-01-2TR;sample type=Peripheral blood;Donor ID=CLL-156;	156	95	MUT	EGAR00001072764	CLL_1072764	A	BINET
	ERS182638	155-01-2TR	SAMEA2030484	Sample ID=155-01-2TR;sample type=RNA-seq;Donor ID=CLL-155;	155	100	UNM	EGAR00001072763	CLL_1072763	A	BINET
	ERS182637	154-01-4TR	SAMEA2030483	Sample ID=154-01-4TR;sample type=RNA-seq;Donor ID=CLL-154;	154	100	UNM	EGAR00001072762	CLL_1072762	A	BINET
	ERS182636	152-01-5TR	SAMEA1967215	Sample ID=152-01-5TR;sample type=RNA-seq;Donor ID=CLL-152;	152	96.9	MUT	EGAR00001072761	CLL_1072761	A	BINET
	ERS182635	146-01-6TR	SAMEA2030482	Sample ID=146-01-6TR;sample type=RNA-seq;Donor ID=CLL-146;	146	90.8	MUT	EGAR00001072760	CLL_1072760	A	BINET
	ERS182634	145-01-2TR	SAMEA2030481	Sample ID=145-01-2TR;sample type=RNA-seq;Donor ID=CLL-145;	145	100	UNM	EGAR00001072759	CLL_1072759	A	BINET
	ERS182633	136-02-5TR	SAMEA2030480	Sample ID=136-02-5TR;sample type=RNA-seq;Donor ID=CLL-136;	136	95.83	MUT	EGAR00001072758	CLL_1072758	A	BINET
	ERS182632	131-02-7TR	SAMEA2030479	Sample ID=131-02-7TR;sample type=RNA-seq;Donor ID=CLL-131;	131	92.71	MUT	EGAR00001072757	CLL_1072757	A	BINET
	ERS182631	128-02-7TR	SAMEA2030478	Sample ID=128-02-7TR;sample type=RNA-seq;Donor ID=CLL-128;	128	98.61	UNM	EGAR00001072756	CLL_1072756	A	BINET
	ERS182630	124-01-2TR	SAMEA2030454	Sample ID=124-01-2TR;sample type=RNA-seq;Donor ID=CLL-124;	124	92.9	MUT	EGAR00001072755	CLL_1072755	A	BINET
	ERS087049	110-0218-06TR	SAMEA1981874	Sample ID=110-0218-06TR;sample type=Peripheral blood;Donor ID=CLL-110;	110	97.92	MUT	EGAR00001072754	CLL_1072754	A	BINET
	ERS182629	100-02-3TR	SAMEA2030453	Sample ID=100-02-3TR;sample type=RNA-seq;Donor ID=CLL-100;	100	100	UNM	EGAR00001072753	CLL_1072753	A	BINET
	ERS087048	090-02-3TR	SAMEA1981873	Sample ID=090-02-3TR;sample type=Peripheral blood;Donor ID=CLL-090;	90	93.41	MUT	EGAR00001072752	CLL_1072752	A	BINET
	ERS182628	082-02-2TR	SAMEA2030452	Sample ID=082-02-2TR;sample type=RNA-seq;Donor ID=CLL-82;	82	100	UNM	EGAR00001072751	CLL_1072751	A	BINET
	ERS182627	064-0128-08TR	SAMEA2030451	Sample ID=064-0128-08TR;sample type=RNA-seq;Donor ID=CLL-64;	64	85	MUT	EGAR00001072750	CLL_1072750	A	BINET
	ERS182626	063-0127-02TR	SAMEA2030450	Sample ID=063-0127-02TR;sample type=RNA-seq;Donor ID=CLL-63;	63	100	UNM	EGAR00001072749	CLL_1072749	A	BINET
	ERS182625	053-0104-03TR	SAMEA2030449	Sample ID=053-0104-03TR;sample type=RNA-seq;Donor ID=CLL-53;	53	99.3	UNM	EGAR00001072748	CLL_1072748	A	BINET
	ERS182624	052-0103-04TR	SAMEA2030448	Sample ID=052-0103-04TR;sample type=RNA-seq;Donor ID=CLL-52;	52	100	UNM	EGAR00001072747	CLL_1072747	A	BINET
	ERS182623	051-0099-06TR	SAMEA2030447	Sample ID=051-0099-06TR;sample type=RNA-seq;Donor ID=CLL-51;	51	94.5	MUT	EGAR00001072746	CLL_1072746	A	BINET
	ERS182622	049-0086-02TR	SAMEA2030446	Sample ID=049-0086-02TR;sample type=RNA-seq;Donor ID=CLL-49;	49	99.6	UNM	EGAR00001072745	CLL_1072745	A	BINET
	ERS182621	048-0089-02TR	SAMEA2030445	Sample ID=048-0089-02TR;sample type=RNA-seq;Donor ID=CLL-48;	48	99.5	UNM	EGAR00001072744	CLL_1072744	A	BINET
	ERS182620	043-01-4TR	SAMEA2030444	Sample ID=043-01-4TR;sample type=RNA-seq;Donor ID=CLL-43;	43	96.3	MUT	EGAR00001072743	CLL_1072743	A	BINET
	ERS182619	041-0078-02TR	SAMEA2030443	Sample ID=041-0078-02TR;sample type=RNA-seq;Donor ID=CLL-41;	41	93	MUT	EGAR00001072742	CLL_1072742	A	BINET
	ERS182618	040-0088-02TR	SAMEA2030442	Sample ID=040-0088-02TR;sample type=RNA-seq;Donor ID=CLL-40;	40	93	MUT	EGAR00001072741	CLL_1072741	A	BINET
	ERS087047	039-0076-05TR	SAMEA1981872	Sample ID=039-0076-05TR;sample type=Peripheral blood;Donor ID=CLL-039;	39	92.8	MUT	EGAR00001072740	CLL_1072740	A	BINET
	ERS182617	037-0074-02TR	SAMEA2030441	Sample ID=037-0074-02TR;sample type=RNA-seq;Donor ID=CLL-37;	37	91	MUT	EGAR00001072739	CLL_1072739	A	BINET
	ERS182616	032-0069-02TR	SAMEA2030440	Sample ID=032-0069-02TR;sample type=RNA-seq;Donor ID=CLL-32;	32	91.67	MUT	EGAR00001072738	CLL_1072738	A	BINET
	ERS087046	030-0066-02TR	SAMEA1981871	Sample ID=030-0066-02TR;sample type=Peripheral blood;Donor ID=CLL-030;	30	100	UNM	EGAR00001072737	CLL_1072737	A	BINET
	ERS087045	029-0065-02TR	SAMEA1981870	Sample ID=029-0065-02TR;sample type=Peripheral blood;Donor ID=CLL-029;	29	96.41	MUT	EGAR00001072736	CLL_1072736	A	BINET
	ERS087044	027-0063-02TR	SAMEA2016527	Sample ID=027-0063-02TR;sample type=Peripheral blood;Donor ID=CLL-027;	27	100	UNM	EGAR00001072735	CLL_1072735	A	BINET
	ERS182615	024-04-1TR	SAMEA2030439	Sample ID=024-04-1TR;sample type=RNA-seq;Donor ID=CLL-24;	24	100	UNM	EGAR00001072734	CLL_1072734	A	BINET
	ERS087042	023-0056-02TR	SAMEA2032475	Sample ID=023-0056-02TR;sample type=Peripheral blood;Donor ID=CLL-023;	23	100	UNM	EGAR00001072733	CLL_1072733	A	BINET
	ERS087041	019-01-1TR	SAMEA1981868	Sample ID=019-01-1TR;sample type=Peripheral blood;Donor ID=CLL-019;	19	96.53	MUT	EGAR00001072732	CLL_1072732	A	BINET
	ERS087040	018-0045-01TR	SAMEA1981867	Sample ID=018-0045-01TR;sample type=Peripheral blood;Donor ID=CLL-018;	18	90.97	MUT	EGAR00001072731	CLL_1072731	A	BINET
	ERS087039	017-0042-02TR	SAMEA1981866	Sample ID=017-0042-02TR;sample type=Peripheral blood;Donor ID=CLL-017;	17	99.95	UNM	EGAR00001072730	CLL_1072730	A	BINET
	ERS182614	010-0028-06TR	SAMEA2030438	Sample ID=010-0028-06TR;sample type=RNA-seq;Donor ID=CLL-10;	10	99.6	UNM	EGAR00001072729	CLL_1072729	B	BINET
	ERS087038	009-0026-03TR	SAMEA1981865	Sample ID=009-0026-03TR;sample type=Peripheral blood;Donor ID=CLL-009;	9	97.96	MUT	EGAR00001072728	CLL_1072728	A	BINET
	ERS087037	008-0023-01TR	SAMEA1981864	Sample ID=008-0023-01TR;sample type=Peripheral blood;Donor ID=CLL-008;	8	100	UNM	EGAR00001072727	CLL_1072727	B	BINET
	ERS182613	007-0400-01TR	SAMEA2030437	Sample ID=007-0400-01TR;sample type=RNA-seq;Donor ID=CLL-7;	7	96.53	MUT	EGAR00001072726	CLL_1072726	A	BINET
	ERS182612	003-0005-08TR	SAMEA2030436	Sample ID=003-0005-08TR;sample type=RNA-seq;Donor ID=CLL-3;	3	97.25	MUT	EGAR00001072725	CLL_1072725	C	BINET
	ERS182611	002-0010-05TR	SAMEA2030435	Sample ID=002-0010-05TR;sample type=RNA-seq;Donor ID=CLL-2;	2	100	UNM	EGAR00001072724	CLL_1072724	A	BINET
	ERS182610	001-0002-09TR	SAMEA2030434	Sample ID=001-0002-09TR;sample type=RNA-seq;Donor ID=CLL-1;	1	100	UNM	EGAR00001072723	CLL_1072723	A	BINET

## Sheet: Table-S2 
Table S2. List of transcripts with IR in Chronic Lymphocytic Leukemia (CLL)-B Cells and Normal B Cells (NBCs)
	RefSeq mRNA Accession	Gene Symbol	Log2 I/E (CLL)	Fold-Change	Log2 I/E (NBC)	Fold-Change			Log2 Exon (CLL/NBC)	Fold-Change	Log2 Intron (CLL/NBC)	Fold-Change
	NM_000014	A2M	-3.19382	0.109286	-3.27781	0.103105			1.94927	3.8618	2.03327	4.09332
	NM_000017	ACADS	2.18312	4.54135	1.52923	2.88631			1.25221	2.38205	1.9061	3.74794
	NM_000019	ACAT1	-0.5189	0.697904	-0.856033	0.55247			0.795911	1.73617	1.13304	2.19321
	NM_000021	PSEN1	-6.58583	0.0104104	-6.37735	0.0120289			0.571547	1.48612	0.363072	1.28616
	NM_000022	ADA	0.892935	1.85695	0.570408	1.48494			0.469041	1.38419	0.791569	1.73096
	NM_000023	SGCA	-0.69831	0.616294	-0.3536	0.782629			0.968137	1.95631	0.623427	1.54053
	NM_000026	ADSL	0.118664	1.08573	0.101851	1.07315			1.01738	2.02424	1.0342	2.04797
	NM_000027	AGA	-3.12262	0.114815	-2.88434	0.135434			0.895954	1.86084	0.657674	1.57754
	NM_000029	AGT	-2.76876	0.146731	-8.71374	0.00238179			-1.22142	0.428861	4.72356	26.4201
	NM_000031	ALAD	1.85602	3.62007	2.04474	4.12598			2.01456	4.04056	1.82584	3.54513
	NM_000032	ALAS2	-1.85979	0.275517	-2.93536	0.130728			2.81249	7.02496	3.88806	14.8055
	NM_000033	ABCD1	1.82171	3.53499	1.73061	3.31868			1.10732	2.15445	1.19842	2.29489
	NM_000034	ALDOA	0.828565	1.77592	0.823077	1.76918			1.09644	2.13826	1.10192	2.14641
	NM_000035	ALDOB	-5.05999	0.0299773	-4.64412	0.0399927			2.09819	4.28171	1.68232	3.20944
	NM_000037	ANK1	-0.822029	0.565646	-0.0152126	0.989511			3.45501	10.9663	2.64819	6.26881
	NM_000039	APOA1	0.580334	1.49519	-0.2514	0.840081			0.295148	1.22701	1.12688	2.18386
	NM_000040	APOC3	-4.82767	0.0352149	-8.99701	0.00195718			0.336339	1.26255	4.50568	22.7167
	NM_000041	APOE	-0.190183	0.876494	-0.421561	0.746616			-2.16524	0.222946	-1.93386	0.261728
	NM_000045	ARG1	-4.72306	0.0378632	-7.17058	0.00694128			-0.761214	0.589999	1.68631	3.21832
	NM_000046	ARSB	-1.24976	0.420519	-1.36678	0.387757			0.0238477	1.01667	0.140867	1.10257
	NM_000048	ASL	-0.74775	0.595531	-0.434307	0.740049			1.22778	2.34206	0.914337	1.8847
	NM_000049	ASPA	-5.05049	0.0301753	-8.52039	0.00272338			0.186567	1.13805	3.65647	12.6098
	NM_000051	ATM	2.15828	4.46383	2.07932	4.22607			1.11243	2.16209	1.19139	2.28373
	NM_000052	ATP7A	-1.04	0.486327	-1.00113	0.499608			1.29273	2.44991	1.25386	2.38478
	NM_000054	AVPR2	-1.41718	0.374442	-3.61779	0.0814585			1.09131	2.13067	3.29191	9.79409
	NM_000056	BCKDHB	-2.44806	0.183257	-2.01257	0.247831			2.98548	7.91989	2.54999	5.85629
	NM_000059	BRCA2	1.78146	3.43774	1.78424	3.44438			0.421615	1.33943	0.418833	1.33685
	NM_000063	C2	-3.12663	0.114496	-0.521411	0.69669			2.83306	7.12586	0.22785	1.17109
	NM_000064	C3	1.89795	3.72682	1.62502	3.08447			0.265196	1.2018	0.538118	1.45208
	NM_000067	CA2	-0.225057	0.855561	-0.102332	0.931526			-0.169917	0.888894	-0.292642	0.816406
	NM_000069	CACNA1S	-2.28555	0.205108	-10.4191	0.000730386			-0.357544	0.780492	7.77596	219.179
	NM_000071	CBS	-1.44313	0.367768	-0.600273	0.659629			1.42175	2.6791	0.578891	1.4937
	NM_000073	CD3G	-1.21433	0.430973	-3.2746	0.103335			5.63608	49.7311	7.69635	207.411
	NM_000074	CD40LG	-2.32587	0.199455	-5.1426	0.0283089			5.2449	37.9203	8.06163	267.173
	NM_000075	CDK4	1.26439	2.40226	0.872557	1.8309			1.20625	2.30738	1.59809	3.02742
	NM_000078	CETP	-1.38828	0.382021	-1.74122	0.299116			1.59227	3.01523	1.94521	3.85094
	NM_000080	CHRNE	1.65478	3.14876	0.341745	1.26729			2.32188	4.99983	3.63492	12.4228
	NM_000081	LYST	1.1759	2.25934	1.06124	2.08673			1.26381	2.40128	1.37846	2.59991
	NM_000083	CLCN1	-3.80574	0.0715086	-8.31425	0.00314167			-1.28396	0.410667	3.22455	9.3473
	NM_000084	CLCN5	-7.24123	0.00660956	-7.71587	0.00475655			3.85757	14.4959	4.33221	20.1431
	NM_000087	CNGA1	-5.28376	0.0256703	-9.81829	0.00110764			1.68263	3.21013	6.21717	74.3967
	NM_000088	COL1A1	1.72699	3.31036	1.74847	3.36001			-2.47354	0.180049	-2.49501	0.177389
	NM_000089	COL1A2	1.46978	2.76979	1.76058	3.38835			3.99744	15.9716	3.70663	13.0559
	NM_000090	COL3A1	0.745373	1.67641	-9.66222	0.00123419			-0.383765	0.766435	10.0238	1041.05
	NM_000091	COL4A3	1.81564	3.52015	1.7354	3.32971			-0.179493	0.883013	-0.0992514	0.933517
	NM_000092	COL4A4	1.29148	2.4478	1.57105	2.97121			0.832895	1.78126	0.553328	1.46747
	NM_000093	COL5A1	-3.09433	0.117088	-2.47032	0.180451			0.657009	1.57681	0.0329938	1.02313
	NM_000094	COL7A1	1.4934	2.81552	1.40358	2.64558			0.615552	1.53214	0.705371	1.63056
	NM_000095	COMP	-2.10581	0.232322	0.0455863	1.0321			1.83887	3.57731	-0.312518	0.805235
	NM_000096	CP	-7.76973	0.00458224	-6.76329	0.00920547			2.84132	7.16674	1.83488	3.56741
	NM_000097	CPOX	0.273221	1.2085	0.108497	1.0781			2.09771	4.28029	2.26243	4.798
	NM_000098	CPT2	-2.0974	0.233679	-1.72667	0.302148			0.755749	1.68851	0.385022	1.30588
	NM_000099	CST3	-1.21504	0.430761	-1.55905	0.339375			4.7617	27.1277	5.1057	34.4326
	NM_000100	CSTB	0.942578	1.92196	0.528926	1.44286			0.793092	1.73278	1.20674	2.30816
	NM_000101	CYBA	0.880008	1.84038	0.956629	1.94077			0.448414	1.36454	0.371792	1.29396
	NM_000102	CYP17A1	-3.49301	0.0888176	-12.1584	0.000218749			1.59868	3.02865	10.2641	1229.71
	NM_000104	CYP1B1	-1.58668	0.332937	-7.98014	0.0039604			3.99054	15.8954	10.384	1336.28
	NM_000107	DDB2	0.96146	1.94728	1.03376	2.04735			1.39982	2.63869	1.32752	2.50971
	NM_000109	DMD	-1.75873	0.295509	-1.91473	0.265222			1.75699	3.37993	1.913	3.76591
	NM_000110	DPYD	-1.6993	0.307935	-1.78477	0.290221			0.23678	1.17836	0.322251	1.25028
	NM_000112	SLC26A2	-2.47528	0.179832	-3.13237	0.114042			2.33961	5.06165	2.9967	7.98171
	NM_000113	TOR1A	2.27435	4.8378	2.14904	4.43532			0.08269	1.05899	0.208004	1.15509
	NM_000115	EDNRB	-2.29138	0.20428	-8.50079	0.00276062			-0.742302	0.597785	5.46711	44.2348
	NM_000117	EMD	1.81818	3.52637	1.68146	3.20752			-0.504381	0.704963	-0.367655	0.775041
	NM_000119	EPB42	-4.79415	0.0360427	-7.0604	0.00749216			2.45406	5.47958	4.72032	26.3608
	NM_000120	EPHX1	-5.17122	0.0277529	-6.6344	0.0100658			1.92385	3.79434	3.38703	10.4616
	NM_000121	EPOR	-2.49345	0.177581	-1.59221	0.331663			-1.10171	0.465964	-2.00295	0.24949
	NM_000122	ERCC3	0.0086493	1.00601	0.527752	1.44168			0.0230691	1.01612	-0.496033	0.709054
	NM_000123	ERCC5	0.596069	1.51159	0.377466	1.29906			0.88972	1.85282	1.10832	2.15595
	NM_000124	ERCC6	2.24398	4.73702	2.0267	4.07472			1.28151	2.43094	1.49879	2.82606
	NM_000125	ESR1	-3.84528	0.0695752	-3.41257	0.0939105			1.61002	3.05256	1.17731	2.26154
	NM_000126	ETFA	-1.98245	0.253061	-1.94901	0.258993			2.61999	6.14746	2.58656	6.00664
	NM_000127	EXT1	-1.94797	0.25918	-2.15445	0.224619			0.103252	1.07419	0.309724	1.23947
	NM_000128	F11	-1.37978	0.384278	-2.94996	0.129412			0.441342	1.35787	2.01153	4.03208
	NM_000129	F13A1	-2.0957	0.233955	-3.06434	0.119548			6.80279	111.646	7.77143	218.491
	NM_000130	F5	-0.643518	0.64015	-0.909191	0.532484			2.77076	6.82467	3.03643	8.20459
	NM_000132	F8	-1.05244	0.482151	-1.27978	0.411859			1.81402	3.51621	2.04136	4.11632
	NM_000133	F9	-2.3321	0.198595	-5.26062	0.0260853			3.06947	8.39463	5.99799	63.9108
	NM_000135	FANCA	-0.81606	0.567991	-2.58682	0.166453			1.43307	2.7002	3.20382	9.21397
	NM_000136	FANCC	-2.97448	0.127231	-2.89798	0.134159			1.48353	2.79631	1.40703	2.6519
	NM_000137	FAH	0.130354	1.09456	-0.420928	0.746944			-0.202866	0.868823	0.348416	1.27316
	NM_000138	FBN1	1.26368	2.40108	0.936411	1.91376			1.09533	2.13661	1.4226	2.68068
	NM_000140	FECH	-3.30459	0.101209	-3.63923	0.0802567			-0.105323	0.929597	0.229321	1.17228
	NM_000143	FH	-1.53711	0.344575	-1.55936	0.339301			0.575622	1.49032	0.597872	1.51348
	NM_000146	FTL	1.70507	3.26045	1.6104	3.05337			0.0208576	1.01456	0.115525	1.08337
	NM_000147	FUCA1	0.833841	1.78243	0.938574	1.91663			0.402888	1.32215	0.298155	1.22957
	NM_000148	FUT1	-5.69469	0.0193075	-12.3025	0.000197963			-0.738491	0.599366	5.8693	58.4567
	NM_000150	FUT6	-7.41203	0.00587161	-3.11305	0.115579			-1.41561	0.374852	-5.71459	0.0190431
	NM_000151	G6PC	-6.34326	0.0123166	-4.1244	0.0573366			-2.51623	0.174799	-4.73509	0.0375489
	NM_000154	GALK1	1.52229	2.87247	1.76713	3.40375			2.14039	4.40881	1.89555	3.72065
	NM_000155	GALT	1.25723	2.39036	1.48184	2.79305			1.83774	3.57449	1.61313	3.05914
	NM_000156	GAMT	-2.10275	0.232815	-1.90225	0.267526			-0.760703	0.590209	-0.961202	0.513629
	NM_000158	GBE1	-1.55174	0.341099	-1.05571	0.48106			0.439526	1.35616	-0.0564985	0.961595
	NM_000160	GCGR	-2.37767	0.19242	-2.71233	0.152583			-1.06553	0.477796	-0.730871	0.60254
	NM_000162	GCK	0.358855	1.28241	-0.486951	0.713532			-0.82687	0.563751	0.0189361	1.01321
	NM_000164	GIPR	1.0454	2.06394	0.66478	1.58533			0.793069	1.73276	1.17369	2.25588
	NM_000168	GLI3	-2.86452	0.137308	-8.21884	0.00335646			1.37347	2.59094	6.7278	105.991
	NM_000169	GLA	0.830268	1.77802	0.629767	1.54732			1.18224	2.26929	1.38274	2.60764
	NM_000170	GLDC	-4.98769	0.0315179	-2.81084	0.142513			1.02978	2.04171	-1.14707	0.451542
	NM_000172	GNAT1	-0.238922	0.847378	0.435607	1.35248			-0.795764	0.576038	-1.47029	0.360909
	NM_000173	GP1BA	-2.0408	0.243028	-15.0021	3.04726e-05			1.27724	2.42375	14.2386	19330.1
	NM_000175	GPI	1.61977	3.07326	1.67076	3.18383			1.1611	2.23628	1.1101	2.15861
	NM_000177	GSN	0.816327	1.76092	0.642486	1.56102			0.158284	1.11596	0.332125	1.25887
	NM_000178	GSS	1.86042	3.63115	1.73455	3.32776			1.39031	2.62136	1.51619	2.86035
	NM_000180	GUCY2D	1.37315	2.59036	-10.4119	0.000734002			0.867692	1.82474	12.6528	6439.68
	NM_000181	GUSB	1.11702	2.16899	0.279384	1.21368			0.141337	1.10293	0.978976	1.97107
	NM_000182	HADHA	1.70759	3.26616	1.82536	3.54395			0.74568	1.67676	0.627914	1.54533
	NM_000184	HBG2	1.18965	2.28098	0.0790785	1.05634			4.52847	23.0783	5.63904	49.8334
	NM_000185	SERPIND1	-9.77694	0.00113985	-11.9305	0.000256184			1.24479	2.36984	3.39838	10.5442
	NM_000186	CFH	0.187456	1.13875	-1.16629	0.445565			4.08725	16.9974	5.44099	43.4413
	NM_000187	HGD	-1.63618	0.321708	-1.18059	0.441172			-0.457993	0.727998	-0.913583	0.530865
	NM_000188	HK1	2.18228	4.5387	2.15033	4.43929			0.23315	1.1754	0.265102	1.20172
	NM_000189	HK2	2.17683	4.5216	2.25073	4.75922			-1.17282	0.443555	-1.24671	0.421408
	NM_000191	HMGCL	-2.7405	0.149633	-3.08489	0.117857			2.75502	6.75064	3.09942	8.57073
	NM_000193	SHH	-5.92785	0.0164262	-6.77711	0.00911773			2.2719	4.8296	3.12116	8.70086
	NM_000194	HPRT1	0.512845	1.42686	0.54238	1.45637			0.16336	1.11989	0.133825	1.0972
	NM_000195	HPS1	1.36183	2.5701	1.38869	2.61841			0.631904	1.54961	0.60504	1.52102
	NM_000196	HSD11B2	-1.49416	0.354989	-13.3178	9.79384e-05			-0.731696	0.602195	11.0919	2182.72
	NM_000197	HSD17B3	-1.87597	0.272444	-2.50747	0.175863			3.25531	9.54871	3.88681	14.7927
	NM_000199	SGSH	0.399044	1.31863	0.0336983	1.02363			0.807718	1.75044	1.17306	2.2549
	NM_000201	ICAM1	2.6874	6.44151	2.77241	6.8325			0.580211	1.49507	0.495197	1.40951
	NM_000203	IDUA	0.689215	1.61241	0.691044	1.61445			0.043177	1.03038	0.041348	1.02907
	NM_000204	CFI	-0.158408	0.896013	-7.88985	0.00421619			1.56862	2.9662	9.30005	630.369
	NM_000206	IL2RG	0.927792	1.90236	0.682862	1.60532			1.32784	2.51027	1.57277	2.97476
	NM_000210	ITGA6	-3.01972	0.123303	-6.17902	0.0138016			2.89832	7.4556	6.05763	66.6083
	NM_000211	ITGB2	-2.39272	0.190423	-2.56038	0.169531			-0.625956	0.64799	-0.458299	0.727844
	NM_000212	ITGB3	-0.360882	0.778688	-1.73372	0.300675			4.41146	21.2804	5.7843	55.1121
	NM_000213	ITGB4	1.65714	3.15392	1.83422	3.56578			-0.370725	0.773394	-0.547798	0.684063
	NM_000214	JAG1	0.181923	1.1344	0.697588	1.62179			0.676547	1.59831	0.160883	1.11797
	NM_000215	JAK3	2.50124	5.66173	1.93775	3.83108			0.13791	1.10031	0.701402	1.62608
	NM_000216	ANOS1	-7.86661	0.00428463	-9.91469	0.00103605			2.43012	5.38938	4.47819	22.288
	NM_000218	KCNQ1	-4.67437	0.039163	-4.7111	0.0381783			-1.35965	0.389676	-1.32292	0.399726
	NM_000219	KCNE1	-0.752018	0.593772	-3.78837	0.0723748			4.09625	17.1038	7.1326	140.322
	NM_000220	KCNJ1	-4.77117	0.0366214	-9.1178	0.00179999			1.21855	2.32712	5.56518	47.3463
	NM_000221	KHK	-1.79527	0.288118	-1.99888	0.250194			0.849573	1.80197	1.05319	2.07511
	NM_000224	KRT18	2.14169	4.41279	1.45113	2.73422			2.33106	5.03175	3.02162	8.1208
	NM_000228	LAMB3	1.25843	2.39236	0.395614	1.3155			1.09698	2.13906	1.95979	3.89007
	NM_000229	LCAT	2.53902	5.81193	1.86412	3.64046			1.52811	2.88408	2.20301	4.60439
	NM_000231	SGCG	-7.12347	0.00717172	-9.95445	0.00100789			0.782628	1.72026	3.61361	12.2407
	NM_000232	SGCB	-0.272264	0.828019	-0.256825	0.836928			0.910175	1.87927	0.894736	1.85927
	NM_000234	LIG1	-3.91254	0.0664061	-3.80512	0.0715394			1.17062	2.25108	1.06319	2.08955
	NM_000235	LIPA	-1.83942	0.279434	-1.83071	0.281126			2.07266	4.20663	2.06396	4.18131
	NM_000236	LIPC	-1.70841	0.305997	-9.05178	0.00188427			2.66345	6.33546	10.0068	1028.85
	NM_000237	LPL	-0.578013	0.669886	-1.90268	0.267447			8.80961	448.701	10.1343	1123.88
	NM_000238	KCNH2	0.904808	1.87229	1.10606	2.15257			4.12891	17.4954	3.92765	15.2174
	NM_000239	LYZ	-1.19067	0.438098	-1.16374	0.446355			4.28075	19.4372	4.25382	19.0777
	NM_000243	MEFV	-0.675946	0.625922	-0.154333	0.898548			5.26054	38.3337	4.73893	26.703
	NM_000250	MPO	1.61429	3.0616	-0.479982	0.716987			3.01735	8.0968	5.11162	34.5741
	NM_000252	MTM1	-0.889576	0.539773	-0.77415	0.584733			-0.181311	0.881901	-0.296737	0.814092
	NM_000253	MTTP	-0.274816	0.826556	-1.61136	0.327289			0.549052	1.46312	1.8856	3.69506
	NM_000255	MUT	-1.30561	0.40455	-1.67182	0.313856			0.867845	1.82493	1.23406	2.35228
	NM_000256	MYBPC3	1.43288	2.69984	1.81041	3.50741			0.327503	1.25484	-0.0500272	0.965918
	NM_000257	MYH7	-0.751061	0.594167	-0.444063	0.735061			-1.94421	0.259858	-2.2512	0.210049
	NM_000259	MYO5A	-3.29297	0.102028	-3.09701	0.116871			1.38436	2.61056	1.1884	2.279
	NM_000260	MYO7A	-1.37974	0.384287	-5.4558	0.0227846			4.97457	31.4409	9.05063	530.286
	NM_000262	NAGA	0.247844	1.18743	0.35336	1.27753			2.17427	4.51356	2.06875	4.19523
	NM_000263	NAGLU	1.08888	2.12709	1.19283	2.28601			0.809685	1.75283	0.705729	1.63097
	NM_000264	PTCH1	-1.14829	0.451158	0.470356	1.38545			0.852427	1.80554	-0.766224	0.587954
	NM_000265	NCF1	0.163077	1.11967	0.618486	1.53526			1.82813	3.55077	1.37273	2.58959
	NM_000270	PNP	1.64803	3.13406	2.03423	4.09604			0.122458	1.08859	-0.263741	0.832925
	NM_000271	NPC1	1.56903	2.96705	1.3281	2.51072			0.531436	1.44537	0.772364	1.70807
	NM_000274	OAT	-2.92402	0.131759	-3.30008	0.101526			0.535408	1.44935	0.911459	1.88095
	NM_000275	OCA2	-2.66084	0.158127	-2.24107	0.211529			2.7388	6.67517	2.31903	4.98998
	NM_000276	OCRL	-5.0537	0.0301082	-4.40677	0.0471443			2.06031	4.17077	1.41338	2.66361
	NM_000277	PAH	-2.01016	0.248246	-2.10707	0.232119			-1.77386	0.292425	-1.67695	0.312742
	NM_000280	PAX6	4.6129	24.4692	-5.70452	0.0191765			0.11101	1.07998	10.4284	1378.06
	NM_000281	PCBD1	-0.705689	0.61315	-0.630557	0.645927			2.51699	5.72385	2.44185	5.4334
	NM_000286	PEX12	0.759375	1.69276	0.819422	1.7647			0.530324	1.44425	0.470277	1.38538
	NM_000287	PEX6	1.74225	3.34556	1.3501	2.54931			0.618	1.53475	1.01014	2.01411
	NM_000288	PEX7	-0.641214	0.641173	-0.820883	0.566095			0.017681	1.01233	0.197351	1.14659
	NM_000289	PFKM	-1.06092	0.479327	-1.09234	0.469			1.54278	2.91356	1.57421	2.97772
	NM_000290	PGAM2	-3.39447	0.095096	-6.63337	0.0100729			1.38538	2.61241	4.62428	24.6631
	NM_000291	PGK1	0.612286	1.52868	0.545418	1.45944			-0.649303	0.637588	-0.582435	0.667836
	NM_000292	PHKA2	0.96164	1.94752	0.905935	1.87376			1.26835	2.40885	1.32405	2.50368
	NM_000293	PHKB	-3.67118	0.0784989	-2.5369	0.172313			2.93439	7.64435	1.80011	3.48247
	NM_000296	PKD1	-0.0627629	0.957429	-0.431201	0.741644			0.416432	1.33462	0.78487	1.72294
	NM_000297	PKD2	0.647242	1.56617	0.784583	1.72259			0.703877	1.62888	0.566536	1.48096
	NM_000298	PKLR	-0.399856	0.757934	0.363565	1.2866			1.66035	3.16094	0.896933	1.8621
	NM_000301	PLG	-1.9671	0.255766	-5.19162	0.0273631			-0.0243593	0.983257	3.20016	9.19063
	NM_000302	PLOD1	-0.363419	0.77732	-0.198773	0.871291			1.35744	2.5623	1.1928	2.28595
	NM_000303	PMM2	-0.669882	0.628558	-0.444827	0.734672			0.944451	1.92446	0.719396	1.64649
	NM_000305	PON2	-0.819836	0.566506	-0.858608	0.551484			1.44826	2.72878	1.48703	2.80311
	NM_000306	POU1F1	-4.06513	0.0597411	-7.64938	0.00498089			0.0745982	1.05307	3.65885	12.6306
	NM_000309	PPOX	-0.107619	0.928119	-0.0580282	0.960576			1.2882	2.44222	1.2386	2.3597
	NM_000310	PPT1	0.417371	1.33549	0.279371	1.21367			2.19059	4.56493	2.32859	5.02315
	NM_000312	PROC	-2.01185	0.247955	-3.90858	0.0665887			2.54564	5.83869	4.44237	21.7414
	NM_000313	PROS1	0.797873	1.73854	-2.5602	0.169552			3.71939	13.1719	7.07746	135.06
	NM_000314	PTEN	-2.40287	0.189087	-2.48979	0.178032			-0.262483	0.833652	-0.175569	0.885418
	NM_000317	PTS	0.542755	1.45675	0.711795	1.63784			-0.257915	0.836296	-0.426955	0.74383
	NM_000319	PEX5	0.905191	1.87279	1.02987	2.04184			0.298729	1.23006	0.174053	1.12822
	NM_000320	QDPR	-2.45369	0.182543	-2.33112	0.19873			1.54412	2.91626	1.42155	2.67873
	NM_000321	RB1	1.47545	2.78071	1.54221	2.9124			1.37186	2.58805	1.30511	2.47102
	NM_000322	PRPH2	-7.54655	0.00534889	-10.3783	0.000751318			0.841419	1.79181	3.67316	12.7565
	NM_000324	RHAG	0.481574	1.39627	-9.23007	0.00166523			2.47596	5.56337	12.1876	4664.8
	NM_000326	RLBP1	-3.14254	0.11324	-12.2374	0.000207098			-0.0545203	0.962915	9.04034	526.519
	NM_000327	ROM1	1.73138	3.32045	1.97416	3.92898			-0.334017	0.793325	-0.576795	0.670452
	NM_000328	RPGR	-2.23816	0.211957	-2.12779	0.228809			-2.00519	0.249102	-2.11556	0.230756
	NM_000330	RS1	-5.38995	0.0238486	-9.51641	0.00136545			-0.587983	0.665273	3.53847	11.6195
	NM_000332	ATXN1	-1.35205	0.391734	-1.19859	0.435699			0.717196	1.64398	0.563737	1.47809
	NM_000333	ATXN7	-5.59631	0.0206701	-6.87801	0.00850183			1.17992	2.26564	2.46162	5.50834
	NM_000334	SCN4A	0.093253	1.06677	0.167415	1.12304			1.88067	3.68246	1.80651	3.49795
	NM_000336	SCNN1B	-1.61074	0.327431	-4.08866	0.0587747			-0.473907	0.720012	2.00402	4.01115
	NM_000341	SLC3A1	-4.17423	0.0553902	-2.19488	0.218412			2.12795	4.37095	0.148599	1.10849
	NM_000342	SLC4A1	1.65879	3.15753	-0.918653	0.529003			2.34882	5.09408	4.92627	30.4057
	NM_000343	SLC5A1	-3.61662	0.0815244	-8.72289	0.00236673			-2.62342	0.162283	2.48285	5.59
	NM_000345	SNCA	0.490627	1.40506	-0.18083	0.882195			4.28246	19.4602	4.95391	30.9939
	NM_000346	SOX9	-6.20677	0.0135386	-0.627008	0.647518			-2.45487	0.182393	-8.03464	0.00381358
	NM_000347	SPTB	0.814903	1.75918	-5.71742	0.0190058			3.11965	8.69177	9.65197	804.514
	NM_000348	SRD5A2	-3.12386	0.114716	-3.69202	0.0773734			0.309757	1.2395	0.877914	1.83772
	NM_000349	STAR	-4.66055	0.0395398	-1.20736	0.433059			-0.316412	0.803065	-3.7696	0.0733226
	NM_000351	STS	1.14971	2.21869	1.9517	3.8683			-1.95616	0.257713	-2.75816	0.147813
	NM_000353	TAT	-1.8474	0.277893	-1.9403	0.260562			0.695688	1.61966	0.78859	1.72739
	NM_000355	TCN2	-1.96228	0.256623	-1.09203	0.469101			1.86497	3.6426	0.994723	1.9927
	NM_000358	TGFBI	-0.310259	0.806497	-0.0215503	0.985173			7.47785	178.261	7.18914	145.931
	NM_000359	TGM1	1.96149	3.89465	1.75345	3.37165			0.336724	1.26289	0.544763	1.45878
	NM_000362	TIMP3	-1.51572	0.349722	-9.81784	0.00110799			-0.22765	0.854025	8.07447	269.562
	NM_000365	TPI1	-0.327268	0.797044	-0.576218	0.67072			1.48136	2.79212	1.73031	3.31799
	NM_000366	TPM1	-10.414	0.000732971	-13.5975	8.06782e-05			2.49337	5.63093	5.67688	51.1576
	NM_000367	TPMT	-1.19841	0.435754	-1.34016	0.394977			1.69409	3.23573	1.83584	3.56978
	NM_000369	TSHR	-4.32722	0.0498169	-10.575	0.000655564			2.0043	4.01195	8.25206	304.872
	NM_000374	UROD	-0.940582	0.521023	-1.3665	0.387832			1.1376	2.20014	1.56351	2.95572
	NM_000375	UROS	0.50468	1.41881	0.292604	1.22485			1.14493	2.21135	1.357	2.56152
	NM_000377	WAS	1.59896	3.02926	1.5373	2.9025			1.18946	2.28068	1.25113	2.38028
	NM_000379	XDH	-10.348	0.000767274	-5.3044	0.0253056			-0.758313	0.591187	-5.80188	0.017925
	NM_000382	ALDH3A2	-1.15072	0.4504	-1.00985	0.496599			3.33748	10.1084	3.19661	9.16802
	NM_000383	AIRE	-2.81975	0.141635	-4.42711	0.0464844			2.76073	6.77741	4.36809	20.6503
	NM_000384	APOB	-1.44611	0.367009	-7.90679	0.00416696			2.09551	4.27378	8.55619	376.417
	NM_000386	BLMH	1.23236	2.3495	1.38344	2.60889			0.601667	1.51747	0.450586	1.3666
	NM_000387	SLC25A20	-0.621089	0.65018	-0.880442	0.543201			2.26908	4.82016	2.52843	5.76945
	NM_000389	CDKN1A	-2.14502	0.226092	-2.14679	0.225814			-1.4273	0.371826	-1.42553	0.372284
	NM_000390	CHM	-0.420532	0.747149	-0.673389	0.627032			2.16252	4.47698	2.41538	5.3346
	NM_000391	TPP1	2.02914	4.0816	1.7426	3.34637			1.68676	3.21933	1.9733	3.92666
	NM_000392	ABCC2	1.16088	2.23594	0.942014	1.92121			0.404472	1.3236	0.623341	1.54044
	NM_000393	COL5A2	0.826682	1.7736	0.520582	1.43453			0.843849	1.79483	1.14995	2.21906
	NM_000394	CRYAA	-6.60655	0.0102619	-9.39314	0.00148725			1.25026	2.37884	4.03684	16.4139
	NM_000395	CSF2RB	1.29449	2.4529	0.908775	1.87745			-0.499871	0.70717	-0.114158	0.923921
	NM_000396	CTSK	2.04871	4.13736	2.19954	4.59333			0.854007	1.80751	0.703177	1.62809
	NM_000397	CYBB	-0.797953	0.575165	-0.730363	0.602752			-0.353535	0.782664	-0.421125	0.746842
	NM_000398	CYB5R3	0.51751	1.43148	0.106402	1.07654			0.911521	1.88103	1.32263	2.50121
	NM_000400	ERCC2	2.07553	4.21501	2.04584	4.12914			1.55394	2.93618	1.58363	2.99724
	NM_000401	EXT2	-1.37267	0.386175	-1.42469	0.372501			0.825264	1.77186	0.877275	1.8369
	NM_000402	G6PD	1.96947	3.91625	1.9711	3.92066			1.44761	2.72755	1.44598	2.72448
	NM_000403	GALE	-2.21944	0.214725	-3.13186	0.114082			0.672937	1.59432	1.58536	3.00082
	NM_000404	GLB1	-0.44848	0.732815	-0.630539	0.645935			0.11305	1.08151	0.295109	1.22698
	NM_000405	GM2A	0.47626	1.39113	0.41265	1.33113			2.56426	5.91454	2.62787	6.18115
	NM_000407	GP1BB	-7.98464	0.00394807	-6.65131	0.00994848			7.50686	181.882	6.17353	72.1801
	NM_000408	GPD2	2.24924	4.75432	1.9608	3.89278			2.39684	5.26648	2.68528	6.43206
	NM_000411	HLCS	-1.59892	0.330123	-1.54708	0.342201			1.45069	2.7334	1.39886	2.63692
	NM_000413	HSD17B1	-2.20393	0.217046	-0.821816	0.565729			1.99975	3.99929	0.617634	1.53436
	NM_000416	IFNGR1	-0.558042	0.679223	-0.475762	0.719087			-1.95369	0.258154	-2.03597	0.243843
	NM_000417	IL2RA	-0.547879	0.684025	-1.09607	0.467789			3.324	10.0143	3.87219	14.6435
	NM_000418	IL4R	-4.9144	0.0331603	-4.65921	0.0395766			2.02778	4.07778	1.77259	3.41667
	NM_000419	ITGA2B	1.91006	3.75823	1.36812	2.58134			3.80823	14.0085	4.35017	20.3953
	NM_000420	KEL	1.09076	2.12986	1.24497	2.37014			-0.24825	0.841917	-0.402461	0.756567
	NM_000421	KRT10	0.727072	1.65528	0.879529	1.83977			0.241928	1.18257	0.089471	1.06398
	NM_000422	KRT17	-3.47407	0.089991	-8.15232	0.00351486			5.94476	61.5958	10.623	1577.04
	NM_000423	KRT2	-1.127	0.457867	-7.37302	0.00603254			2.06496	4.18422	8.31098	317.58
	NM_000424	KRT5	0.895215	1.85989	-8.4379	0.00288362			4.39678	21.0651	13.7299	13586.6
	NM_000428	LTBP2	0.538617	1.45258	0.960276	1.94568			0.254774	1.19315	-0.166885	0.890764
	NM_000430	PAFAH1B1	-1.28446	0.410524	-1.50161	0.353159			0.382224	1.30335	0.599373	1.51506
	NM_000431	MVK	-2.29755	0.203408	-3.25469	0.104771			0.0967276	1.06935	1.05387	2.07609
	NM_000432	MYL2	1.33126	2.51621	1.28916	2.44386			1.04062	2.05711	1.08271	2.11801
	NM_000434	NEU1	2.49598	5.64112	2.43954	5.42468			1.01541	2.02148	1.07186	2.10214
	NM_000435	NOTCH3	1.10383	2.14924	-2.07573	0.237216			0.0919297	1.06579	3.27148	9.65639
	NM_000436	OXCT1	-1.47341	0.360131	-1.98764	0.252152			0.440176	1.35677	0.954407	1.93778
	NM_000437	PAFAH2	-0.250834	0.840411	-0.313978	0.804421			1.56741	2.96372	1.63055	3.09631
	NM_000439	PCSK1	-4.83425	0.0350546	-10.3893	0.000745601			1.0764	2.10876	6.63145	99.144
	NM_000441	SLC26A4	-0.0269776	0.981474	0.000715077	1.0005			0.757248	1.69026	0.729556	1.65813
	NM_000442	PECAM1	-4.45397	0.0456271	-4.35261	0.0489477			2.14528	4.42377	2.04393	4.12366
	NM_000444	PHEX	-3.58085	0.0835711	-3.9472	0.0648299			7.40091	169.004	7.76726	217.86
	NM_000445	PLEC	2.29089	4.89359	2.31027	4.95976			1.18535	2.27419	1.16597	2.24385
	NM_000447	PSEN2	0.071397	1.05073	-0.0335397	0.97702			0.933828	1.91034	1.03876	2.05447
	NM_000448	RAG1	-8.01302	0.00387116	-6.72644	0.00944362			3.47076	11.0867	2.18418	4.54469
	NM_000449	RFX5	-0.448775	0.732665	-0.330233	0.795408			0.513921	1.42793	0.395379	1.31529
	NM_000450	SELE	-8.19571	0.00341071	-0.602706	0.658518			4.47567	22.2491	-3.11733	0.115236
	NM_000453	SLC5A5	1.49671	2.82198	0.396884	1.31666			2.81263	7.02564	3.91245	15.0579
	NM_000454	SOD1	-0.975267	0.508646	-0.999534	0.500162			0.626827	1.54417	0.651094	1.57036
	NM_000455	STK11	0.275829	1.21069	0.255008	1.19334			0.856519	1.81066	0.877339	1.83698
	NM_000456	SUOX	-2.38329	0.191672	-3.20992	0.108073			3.23852	9.43824	4.06515	16.7391
	NM_000458	HNF1B	-5.33604	0.0247566	-4.20651	0.0541646			1.11537	2.1665	-0.014172	0.990225
	NM_000459	TEK	-2.26939	0.207417	-7.83928	0.00436657			-0.386877	0.764783	5.18302	36.3282
	NM_000462	UBE3A	-1.25631	0.418612	-1.23246	0.425591			1.89903	3.72963	1.87518	3.66847
	NM_000463	UGT1A1	0.694075	1.61785	-5.29307	0.0255051			5.14409	35.361	11.1312	2243.03
	NM_000476	AK1	0.948744	1.93019	0.831276	1.77926			0.551963	1.46608	0.669431	1.59045
	NM_000477	ALB	-0.115959	0.922768	-0.269514	0.829599			1.06702	2.0951	1.22057	2.33039
	NM_000478	ALPL	-3.06043	0.119872	-3.45005	0.091502			-1.70219	0.307318	-1.31257	0.402603
	NM_000479	AMH	-1.92858	0.262688	-2.1517	0.225047			1.20325	2.30257	1.42637	2.6877
	NM_000480	AMPD3	-1.85305	0.276807	-2.36452	0.194182			-0.349924	0.784625	0.161549	1.11849
	NM_000482	APOA4	-1.52291	0.347983	-8.74722	0.00232715			0.488054	1.40255	7.71236	209.726
	NM_000483	APOC2	1.12246	2.17718	-0.0345639	0.976327			3.63569	12.4294	4.79271	27.7173
	NM_000485	APRT	1.51848	2.86489	1.6787	3.20138			0.009404	1.00654	-0.150813	0.900743
	NM_000488	SERPINC1	-2.66219	0.15798	-2.54227	0.171673			0.748292	1.6798	0.628369	1.54582
	NM_000489	ATRX	-2.41663	0.187293	-2.37454	0.192837			0.394406	1.3144	0.352319	1.27661
	NM_000490	AVP	-5.43629	0.0230947	-3.6896	0.0775032			-1.68967	0.309997	-3.43637	0.0923741
	NM_000491	C1QB	-1.91907	0.264425	-8.34915	0.00306658			2.31383	4.972	8.74391	428.726
	NM_000493	COL10A1	-8.89182	0.00210521	-13.781	7.10425e-05			-0.014859	0.989753	4.87428	29.3294
	NM_000494	COL17A1	-0.810715	0.570099	-13.3504	9.57459e-05			-0.335894	0.792293	12.2038	4717.54
	NM_000495	COL4A5	-4.24785	0.0526343	-8.03467	0.0038135			2.74003	6.68084	6.52684	92.2096
	NM_000496	CRYBB2	-3.39583	0.0950067	-3.9314	0.0655434			1.61706	3.0675	2.15264	4.44641
	NM_000499	CYP1A1	0.784097	1.72201	-10.1124	0.000903384			0.922117	1.89489	11.8186	3612.01
	NM_000500	CYP21A2	1.1004	2.14415	0.406424	1.3254			-1.84328	0.278687	-1.1493	0.450843
	NM_000502	EPX	-2.58309	0.166883	-12.5891	0.00016229			2.29422	4.9049	12.3003	5043.7
	NM_000504	F10	-3.49048	0.0889737	-9.00106	0.00195169			2.78873	6.9102	8.29931	315.023
	NM_000505	F12	2.04803	4.13542	2.16816	4.49448			-0.633435	0.64464	-0.753555	0.59314
	NM_000506	F2	-2.69668	0.154248	-1.20244	0.434539			-0.757517	0.591513	-2.25175	0.209969
	NM_000512	GALNS	0.249488	1.18879	0.0137944	1.00961			1.8512	3.60801	2.0869	4.24834
	NM_000513	OPN1MW	-1.93188	0.262088	-7.54242	0.00536419			1.90391	3.74226	7.51446	182.843
	NM_000515	GH1	-0.407364	0.754	-1.71387	0.304841			-0.306403	0.808656	1.00011	2.00015
	NM_000517	HBA2	2.34012	5.06345	2.25832	4.78433			2.19141	4.56752	2.27322	4.83399
	NM_000518	HBB	1.66247	3.16558	1.77037	3.41142			2.24037	4.72518	2.13247	4.38467
	NM_000519	HBD	1.49695	2.82246	-8.93959	0.00203664			5.42335	42.9132	15.8599	59470.9
	NM_000520	HEXA	0.843766	1.79473	0.564987	1.47937			1.54143	2.91084	1.82021	3.53133
	NM_000521	HEXB	1.47939	2.7883	1.14359	2.2093			0.0365242	1.02564	0.372326	1.29444
	NM_000528	MAN2B1	-3.76021	0.0738013	-3.84712	0.0694869			-0.13974	0.907683	-0.0528344	0.96404
	NM_000530	MPZ	0.527568	1.4415	-0.336947	0.791715			1.28421	2.43549	2.14873	4.43437
	NM_000531	OTC	-2.00156	0.249731	-7.8353	0.00437863			-2.08065	0.236409	3.7531	13.4833
	NM_000535	PMS2	-4.21873	0.0537077	-3.93505	0.065378			0.121434	1.08782	-0.162244	0.893634
	NM_000537	REN	-0.177674	0.884127	-11.6409	0.000313134			-2.3196	0.200323	9.14366	565.609
	NM_000538	RFXAP	-2.08174	0.23623	-2.12953	0.228533			1.36637	2.57822	1.41416	2.66505
	NM_000539	RHO	0.662324	1.58263	1.31909	2.49508			1.67009	3.18234	1.01333	2.01856
	NM_000541	SAG	-4.28967	0.0511305	-3.39179	0.0952726			-1.81184	0.284828	-2.70971	0.15286
	NM_000542	SFTPB	-0.986706	0.504629	-10.0548	0.000940133			6.31327	79.5211	15.3814	42684
	NM_000543	SMPD1	-1.01834	0.493682	-1.73766	0.299856			-0.284038	0.821289	0.435275	1.35217
	NM_000545	HNF1A	-3.6399	0.0802198	-12.2351	0.000207435			-0.0126806	0.991249	8.58248	383.339
	NM_000548	TSC2	-3.18929	0.10963	-3.17159	0.110983			1.40374	2.64587	1.38605	2.61362
	NM_000551	VHL	-2.6455	0.159818	-2.73112	0.150609			0.0805908	1.05745	0.166209	1.12211
	NM_000552	VWF	0.439533	1.35617	-10.8923	0.000526124			3.11863	8.68564	14.4505	22388.6
	NM_000553	WRN	1.87783	3.67521	1.79276	3.46476			-0.648327	0.63802	-0.563256	0.676773
	NM_000557	GDF5	-3.1459	0.112977	-8.80825	0.00223076			-0.886069	0.541086	4.77627	27.4032
	NM_000558	HBA1	2.14916	4.43571	2.20908	4.62379			1.89131	3.70973	1.8314	3.55882
	NM_000559	HBG1	1.70196	3.25344	0.584493	1.49951			4.30261	19.7339	5.42008	42.816
	NM_000560	CD53	-1.00685	0.49763	-1.54955	0.341617			1.6518	3.14226	2.1945	4.5773
	NM_000561	GSTM1	2.75428	6.74716	1.98314	3.95353			3.22682	9.36205	3.99797	15.9775
	NM_000565	IL6R	-3.70812	0.0765145	-3.82827	0.0704004			4.05768	16.6526	4.17783	18.0988
	NM_000566	FCGR1A	-1.88501	0.270741	-3.06731	0.119302			4.28319	19.4702	5.4655	44.1854
	NM_000570	FCGR3B	-1.22859	0.426735	-1.87395	0.272826			7.32645	160.502	7.97181	251.046
	NM_000572	IL10	-0.938646	0.521722	-1.549	0.341747			0.81036	1.75365	1.42071	2.67718
	NM_000575	IL1A	-1.64538	0.319661	-1.35034	0.3922			4.772e-05	1.00003	-0.294997	0.815074
	NM_000576	IL1B	-0.594111	0.662452	-1.07734	0.473902			8.7757	438.277	9.25893	612.654
	NM_000578	SLC11A1	1.53603	2.89995	1.5424	2.91278			2.23511	4.708	2.22874	4.68726
	NM_000581	GPX1	1.37426	2.59236	1.24902	2.37679			1.15258	2.22311	1.27783	2.42473
	NM_000584	CXCL8	0.339146	1.26501	0.16636	1.12222			5.68137	51.3171	5.85415	57.8463
	NM_000587	C7	-2.58595	0.166552	-10.1941	0.000853648			0.0675104	1.04791	7.67563	204.453
	NM_000589	IL4	-2.77596	0.146	-9.64035	0.00125304			1.35341	2.55515	8.21779	297.716
	NM_000593	TAP1	1.41329	2.66344	0.956436	1.94051			-1.01326	0.495425	-0.556408	0.679993
	NM_000594	TNF	0.188766	1.13979	0.155621	1.1139			-0.103485	0.930782	-0.0703395	0.952414
	NM_000595	LTA	2.01888	4.05269	1.77079	3.4124			-1.1516	0.450125	-0.903511	0.534584
	NM_000596	IGFBP1	0.105198	1.07564	-6.58814	0.0103937			-1.89898	0.268133	4.79436	27.749
	NM_000597	IGFBP2	-1.62501	0.324207	-8.76212	0.00230323			2.14206	4.41393	9.27918	621.313
	NM_000600	IL6	0.643623	1.56225	0.978091	1.96986			-4.20628	0.0541731	-4.54075	0.0429634
	NM_000602	SERPINE1	1.06898	2.09795	-1.06158	0.479108			0.885872	1.84788	3.01643	8.09161
	NM_000603	NOS3	0.242139	1.18274	-0.916492	0.529796			-0.30722	0.808198	0.851411	1.80426
	NM_000606	C8G	0.617523	1.53424	1.04441	2.06252			0.604502	1.52045	0.177615	1.13101
	NM_000607	ORM1	-1.00603	0.497913	-13.6103	7.9963e-05			1.55191	2.93206	14.1562	18257.3
	NM_000608	ORM2	-5.48635	0.0223072	-15.7067	1.86987e-05			1.56867	2.96631	11.789	3538.75
	NM_000609	CXCL12	-2.53906	0.172055	-4.28061	0.0514525			3.16638	8.97793	4.90794	30.0218
	NM_000610	CD44	-6.77058	0.00915907	-6.40342	0.0118135			-0.0205332	0.985868	-0.387702	0.764346
	NM_000613	HPX	1.73388	3.32621	1.41211	2.66127			0.952352	1.93503	1.27412	2.41851
	NM_000614	CNTF	-3.06691	0.119335	-3.10167	0.116494			-2.16827	0.222477	-2.13351	0.227903
	NM_000616	CD4	1.87065	3.65698	-4.76595	0.0367541			5.60515	48.6764	12.2418	4843.23
	NM_000619	IFNG	0.326705	1.25415	-11.8654	0.000268009			3.77691	13.7076	15.969	64144.5
	NM_000623	BDKRB2	-3.81247	0.0711758	-2.76173	0.147448			5.63708	49.7659	4.58634	24.0229
	NM_000625	NOS2	0.728904	1.65738	0.299104	1.23038			0.86005	1.8151	1.28985	2.44503
	NM_000628	IL10RB	-2.73236	0.15048	-2.79587	0.143999			0.916138	1.88706	0.97965	1.97199
	NM_000629	IFNAR1	1.8632	3.63813	1.80538	3.4952			0.728867	1.65734	0.786688	1.72511
	NM_000631	NCF4	-0.0494995	0.966271	0.0138699	1.00966			0.855281	1.80911	0.791912	1.73137
	NM_000632	ITGAM	-0.271199	0.82863	-0.682584	0.623049			-0.11809	0.921407	0.293295	1.22544
	NM_000633	BCL2	-8.26163	0.00325838	-10.5932	0.000647328			1.48664	2.80236	3.81823	14.1059
	NM_000634	CXCR1	-1.59639	0.330702	-6.23624	0.0132649			6.95835	124.357	11.5982	3100.3
	NM_000635	RFX2	-4.75982	0.0369106	-4.57586	0.0419305			-1.47306	0.360218	-1.65702	0.317093
	NM_000636	SOD2	-0.477574	0.718184	0.324795	1.25249			-0.515082	0.699753	-1.31745	0.401243
	NM_000638	VTN	1.56286	2.95438	0.455547	1.3713			0.186819	1.13825	1.29413	2.45229
	NM_000639	FASLG	-1.42792	0.371667	-3.25914	0.104448			3.64456	12.5061	5.47578	44.5015
	NM_000641	IL11	0.530364	1.44429	1.19869	2.29531			-0.345911	0.786811	-1.01424	0.49509
	NM_000642	AGL	1.38778	2.61676	0.618054	1.5348			0.457257	1.37293	1.22698	2.34077
	NM_000644	AGL	-3.81736	0.070935	-3.96878	0.0638674			0.678537	1.60052	0.829955	1.77763
	NM_000645	AGL	2.08275	4.23613	2.14971	4.43738			0.819924	1.76531	0.752963	1.68525
	NM_000646	AGL	-6.65701	0.00990921	-6.3934	0.0118958			0.789558	1.72854	0.525944	1.43988
	NM_000651	CR1	1.77497	3.42231	1.57159	2.97232			-2.44774	0.183297	-2.24436	0.211047
	NM_000655	SELL	-2.31799	0.200546	-2.05557	0.240554			4.21499	18.5711	3.95256	15.4824
	NM_000657	BCL2	1.4042	2.64671	1.234	2.35218			0.664924	1.58548	0.835126	1.78401
	NM_000660	TGFB1	1.13801	2.20077	1.08711	2.12448			-0.898455	0.536461	-0.847552	0.555727
	NM_000661	RPL9	1.86852	3.65159	2.05464	4.15439			-0.871788	0.546469	-1.0579	0.480331
	NM_000671	ADH5	2.068	4.19305	1.85501	3.61753			0.550316	1.46441	0.763311	1.69738
	NM_000672	ADH6	-2.75112	0.148536	-2.21139	0.215926			1.9527	3.87097	1.41297	2.66285
	NM_000676	ADORA2B	-11.4998	0.000345315	-8.60364	0.00257066			2.85726	7.24637	-0.0388958	0.9734
	NM_000677	ADORA3	-2.95712	0.128771	-9.9318	0.00102383			0.922523	1.89543	7.89721	238.395
	NM_000687	AHCY	-2.80617	0.142974	-2.9753	0.127159			0.655206	1.57484	0.82433	1.77071
	NM_000688	ALAS1	-0.0433715	0.970385	-0.639586	0.641897			0.406268	1.32525	1.00248	2.00344
	NM_000689	ALDH1A1	-2.029	0.245026	-3.38923	0.095442			2.73897	6.67594	4.09921	17.139
	NM_000690	ALDH2	-0.943382	0.520012	-0.981308	0.50652			0.644211	1.56288	0.682138	1.60452
	NM_000691	ALDH3A1	1.56996	2.96896	0.539652	1.45362			2.62837	6.18326	3.65867	12.6291
	NM_000692	ALDH1B1	-2.87992	0.13585	-2.96006	0.128509			1.27942	2.42741	1.35956	2.56608
	NM_000693	ALDH1A3	-7.18202	0.00688646	-2.92247	0.131902			3.41378	10.6574	-0.845777	0.556411
	NM_000696	ALDH9A1	0.544337	1.45835	0.622891	1.53996			0.183477	1.13562	0.104922	1.07544
	NM_000697	ALOX12	-0.646605	0.638782	-14.8191	3.45945e-05			2.34233	5.07121	16.5148	93639.1
	NM_000699	AMY2A	-2.69897	0.154003	-2.7783	0.145763			1.29687	2.45696	1.3762	2.59584
	NM_000700	ANXA1	1.17531	2.25842	0.564091	1.47846			5.63323	49.633	6.24445	75.8169
	NM_000701	ATP1A1	-2.14051	0.226799	-2.42417	0.186317			0.262813	1.19982	0.546466	1.4605
	NM_000702	ATP1A2	-2.10436	0.232555	-0.957037	0.515114			-1.02034	0.493	-2.16766	0.222572
	NM_000704	ATP4A	-10.3855	0.000747594	-1.37134	0.386532			0.668598	1.58953	-8.34552	0.00307431
	NM_000705	ATP4B	-4.80449	0.0357853	-7.31392	0.00628478			2.84743	7.19716	5.35686	40.9803
	NM_000706	AVPR1A	-5.54443	0.0214269	-8.43036	0.00289874			1.22547	2.33832	4.1114	17.2844
	NM_000709	BCKDHA	1.06706	2.09516	1.11211	2.16161			0.635658	1.55365	0.590615	1.50589
	NM_000710	BDKRB1	-2.57152	0.168227	-8.3091	0.00315292			1.98007	3.94512	7.71765	210.496
	NM_000713	BLVRB	0.941883	1.92103	1.01385	2.01929			1.46073	2.75247	1.38876	2.61854
	NM_000715	C4BPA	-4.30396	0.0506265	-9.96954	0.000997403			3.05409	8.30563	8.71966	421.579
	NM_000717	CA4	1.1675	2.24622	-8.1376	0.0035509			3.57336	11.9039	12.8785	7530.12
	NM_000718	CACNA1B	-0.534375	0.690458	-7.01611	0.00772573			2.95016	7.72836	9.4319	690.692
	NM_000720	CACNA1D	-3.44846	0.0916028	-0.32232	0.799783			6.02122	64.9484	2.89508	7.43883
	NM_000723	CACNB1	-3.02077	0.123213	-2.53	0.173139			1.71017	3.272	1.2194	2.3285
	NM_000725	CACNB3	1.21672	2.32417	1.35435	2.55682			2.81144	7.01984	2.6738	6.3811
	NM_000726	CACNB4	-2.52125	0.174192	-2.1275	0.228855			1.80534	3.49511	1.41158	2.66029
	NM_000728	CALCB	-1.84751	0.277872	-6.46555	0.0113155			1.82757	3.54939	6.44561	87.161
	NM_000732	CD3D	0.773523	1.70944	1.29875	2.46016			6.14429	70.7319	5.61906	49.148
	NM_000733	CD3E	-0.315992	0.803298	-0.312486	0.805253			4.96611	31.257	4.9626	31.1812
	NM_000734	CD247	-4.30321	0.050653	-4.71557	0.0380603			2.28432	4.87135	2.69668	6.48309
	NM_000740	CHRM3	-16.7297	9.20146e-06	-16.1957	1.33228e-05			1.16516	2.24258	0.631205	1.54886
	NM_000743	CHRNA3	-6.64793	0.00997183	-8.79931	0.00224462			-0.389021	0.763648	1.76236	3.39253
	NM_000745	CHRNA5	-2.09788	0.233601	-1.93334	0.261823			0.183695	1.13579	0.0191492	1.01336
	NM_000747	CHRNB1	-0.425756	0.744448	-0.926291	0.526209			0.877531	1.83723	1.37807	2.5992
	NM_000748	CHRNB2	-3.17552	0.110681	-11.1932	0.000427085			0.738541	1.66849	8.75621	432.397
	NM_000754	COMT	-3.56162	0.0846924	-3.55651	0.0849933			0.939473	1.91783	0.934357	1.91104
	NM_000757	CSF1	-0.25637	0.837191	-0.963927	0.51266			0.185173	1.13695	0.89273	1.85669
	NM_000758	CSF2	0.976543	1.96774	-5.52352	0.0217398			3.78501	13.7848	10.2851	1247.71
	NM_000761	CYP1A2	-11.407	0.000368268	-2.10964	0.231705			0.259291	1.19689	-9.03803	0.00190231
	NM_000762	CYP2A6	-7.98332	0.00395168	-13.7932	7.04428e-05			0.58269	1.49764	6.39256	84.0142
	NM_000765	CYP3A7	-3.48434	0.0893529	-4.56479	0.0422534			2.35809	5.12692	3.43854	10.8418
	NM_000769	CYP2C19	1.26037	2.39557	-8.87327	0.00213246			-1.19898	0.435583	8.93465	489.326
	NM_000770	CYP2C8	-8.4005	0.00295936	-11.8106	0.000278384			2.29189	4.89696	5.70202	52.0571
	NM_000771	CYP2C9	-1.64102	0.32063	-2.75395	0.148245			-1.9084	0.266389	-0.795468	0.576156
	NM_000773	CYP2E1	0.0507554	1.03581	-0.0889722	0.940192			2.45453	5.48133	2.59425	6.03877
	NM_000774	CYP2F1	-6.42257	0.0116577	-14.1638	5.44843e-05			0.726918	1.6551	8.46814	354.132
	NM_000775	CYP2J2	-0.449036	0.732532	-1.47267	0.360314			1.12093	2.17487	2.14457	4.42159
	NM_000780	CYP7A1	-2.69512	0.154414	-1.08808	0.470387			-1.54893	0.341763	-3.15597	0.112191
	NM_000781	CYP11A1	0.174467	1.12855	-1.36012	0.389551			0.421806	1.3396	1.95639	3.88089
	NM_000783	CYP26A1	0.477393	1.39223	-0.0341077	0.976636			0.747724	1.67914	1.25922	2.39367
	NM_000784	CYP27A1	1.93379	3.82057	0.0797809	1.05686			2.68399	6.4263	4.538	23.2313
	NM_000785	CYP27B1	1.01122	2.01562	1.07333	2.10429			-0.80244	0.573378	-0.864552	0.549217
	NM_000786	CYP51A1	-1.55711	0.339832	-2.93132	0.131094			-1.41471	0.375085	-0.0404944	0.972322
	NM_000788	DCK	-0.533601	0.690828	-0.576401	0.670635			0.226922	1.17034	0.269721	1.20557
	NM_000789	ACE	0.617439	1.53415	0.18948	1.14035			0.421612	1.33942	0.849571	1.80197
	NM_000793	DIO2	-6.42916	0.0116046	-3.06321	0.119642			-1.66546	0.315244	-5.03141	0.0305769
	NM_000795	DRD2	-4.26463	0.0520258	-4.12362	0.0573674			-1.66003	0.316432	-1.80104	0.286969
	NM_000797	DRD4	0.128315	1.09302	0.172562	1.12706			1.83106	3.55797	1.78681	3.45051
	NM_000799	EPO	1.21811	2.32641	-10.3666	0.000757435			0.488148	1.40264	12.0728	4308.13
	NM_000804	FOLR3	1.59395	3.01874	-4.54991	0.0426916			1.90792	3.75269	8.05178	265.354
	NM_000805	GAST	-0.138194	0.908656	-9.42599	0.00145377			-0.998305	0.500588	8.28949	312.885
	NM_000809	GABRA4	-5.69729	0.0192728	-3.52152	0.0870797			-3.88139	0.0678554	-6.05716	0.015018
	NM_000811	GABRA6	-0.698477	0.616223	-6.98394	0.00789998			4.22574	18.7101	10.5112	1459.44
	NM_000815	GABRD	0.5004	1.41461	-6.78312	0.0090798			2.00268	4.00743	9.2862	624.346
	NM_000817	GAD1	-0.618621	0.651293	-4.75859	0.036942			0.968562	1.95689	5.10854	34.5003
	NM_000818	GAD2	-0.734193	0.601154	-1.7465	0.298024			1.2132	2.31851	2.22551	4.67675
	NM_000820	GAS6	-2.75682	0.14795	-3.53577	0.0862241			1.34598	2.54204	2.12493	4.36183
	NM_000821	GGCX	-0.230998	0.852045	-0.269931	0.829359			2.0904	4.25867	2.12934	4.37516
	NM_000830	GRIK1	-11.4314	0.000362091	-12.8806	0.000132602			4.77579	27.3939	6.22504	74.8037
	NM_000831	GRIK3	-1.37748	0.384891	-1.76109	0.295024			3.85183	14.4383	4.23545	18.8364
	NM_000833	GRIN2A	-5.56849	0.0210725	-4.53236	0.043214			-3.55994	0.0847911	-4.59608	0.0413469
	NM_000834	GRIN2B	-0.3414	0.789275	-9.32015	0.00156442			1.37565	2.59485	10.3544	1309.14
	NM_000836	GRIN2D	-3.9819	0.0632891	-5.66472	0.0197128			-0.799427	0.574577	0.883396	1.84471
	NM_000837	GRINA	-0.697867	0.616483	-0.0172519	0.988113			0.387485	1.30811	-0.293131	0.816129
	NM_000839	GRM2	-2.06751	0.238571	-1.8384	0.279632			-1.01932	0.493348	-1.24843	0.420905
	NM_000848	GSTM2	-2.61893	0.162788	-2.95108	0.129311			1.40595	2.64993	1.7381	3.33596
	NM_000849	GSTM3	0.593824	1.50924	0.0327743	1.02298			1.27359	2.41762	1.83463	3.56681
	NM_000851	GSTM5	-0.247271	0.842489	-11.3536	0.000382139			1.09549	2.13686	12.2018	4711.06
	NM_000852	GSTP1	1.56385	2.95642	1.70878	3.26885			1.47522	2.78025	1.33029	2.51453
	NM_000854	GSTT2	1.38995	2.62069	1.26833	2.40882			-0.632419	0.645094	-0.510797	0.701835
	NM_000856	GUCY1A3	-1.44704	0.366773	-8.61152	0.00255667			1.26645	2.40569	8.43093	345.114
	NM_000858	GUK1	-3.18281	0.110123	-3.21021	0.108051			-0.119788	0.920323	-0.0923837	0.937972
	NM_000859	HMGCR	1.54762	2.92334	1.66993	3.182			2.54876	5.85131	2.42645	5.37568
	NM_000866	HTR1F	-5.56653	0.0211013	-8.07343	0.00371241			0.642985	1.56156	3.14989	8.87585
	NM_000871	HTR6	-4.03371	0.0610567	-11.3446	0.000384537			0.765768	1.70027	8.07665	269.969
	NM_000875	IGF1R	-4.14875	0.056377	-4.46431	0.045301			-0.556365	0.680014	-0.240801	0.846275
	NM_000876	IGF2R	1.55425	2.93681	1.40632	2.65061			1.87441	3.66652	2.02234	4.06243
	NM_000877	IL1R1	0.374744	1.29661	-10.1697	0.000868202			2.33062	5.03022	12.875	7512.35
	NM_000878	IL2RB	-0.406768	0.754311	-0.494165	0.709973			2.64397	6.25051	2.73137	6.64086
	NM_000882	IL12A	1.02639	2.03693	1.22324	2.3347			-0.163239	0.893018	-0.360081	0.779121
	NM_000884	IMPDH2	1.45516	2.74187	0.940043	1.91858			0.845818	1.79728	1.36093	2.56851
	NM_000885	ITGA4	1.28736	2.44081	1.19811	2.29438			-1.58316	0.333751	-1.4939	0.355051
	NM_000889	ITGB7	1.65221	3.14315	1.17817	2.2629			1.19119	2.28341	1.66523	3.17164
	NM_000890	KCNJ5	-8.17296	0.00346492	-11.2898	0.000399431			-0.0891412	0.940082	3.02766	8.15489
	NM_000891	KCNJ2	-3.37593	0.096326	-8.6154	0.00254981			3.54506	11.6726	8.78452	440.965
	NM_000892	KLKB1	1.25806	2.39173	1.52183	2.87154			1.7781	3.42975	1.51433	2.85667
	NM_000893	KNG1	-2.9789	0.126842	-6.75115	0.00928329			0.663088	1.58347	4.43534	21.6357
	NM_000894	LHB	-1.4831	0.357719	-3.31955	0.100165			3.80964	14.0222	5.64609	50.0776
	NM_000895	LTA4H	-2.58895	0.166207	-2.85124	0.138577			1.5767	2.98288	1.839	3.57761
	NM_000896	CYP4F3	-1.81324	0.284551	-6.40946	0.0117642			5.36708	41.2716	9.96329	998.275
	NM_000898	MAOB	-1.48235	0.357905	-7.90632	0.00416831			2.82155	7.06923	9.24552	606.988
	NM_000901	NR3C2	-1.43659	0.369439	-1.76446	0.294337			0.773671	1.70961	1.10154	2.14583
	NM_000902	MME	-2.37412	0.192894	-2.48899	0.178131			-2.75303	0.148339	-2.63817	0.160632
	NM_000905	NPY	-3.06692	0.119334	-2.41934	0.186941			-5.5217	0.0217672	-6.16928	0.0138951
	NM_000906	NPR1	-9.23983	0.001654	-1.84155	0.279023			-2.02016	0.246531	-9.41844	0.00146139
	NM_000908	NPR3	-4.91377	0.0331748	-8.24956	0.00328576			2.72381	6.60614	6.0596	66.6992
	NM_000911	OPRD1	-4.10489	0.0581173	-2.10888	0.231827			-3.19422	0.109256	-5.19023	0.0273895
	NM_000915	OXT	0.757006	1.68998	-1.10104	0.466182			-2.02383	0.245905	-0.165786	0.891442
	NM_000916	OXTR	-1.93742	0.261083	0.750266	1.6821			1.6665	3.17443	-1.02119	0.49271
	NM_000918	P4HB	1.25002	2.37845	1.12547	2.18172			0.744573	1.67548	0.869126	1.82656
	NM_000919	PAM	-7.1569	0.0070074	-9.41549	0.00146438			-0.869356	0.547391	1.38923	2.61939
	NM_000921	PDE3A	-7.30928	0.00630503	-6.46147	0.0113476			1.53612	2.90013	0.688307	1.61139
	NM_000922	PDE3B	-0.901152	0.535459	-0.643458	0.640177			-1.74961	0.297382	-2.0073	0.248738
	NM_000923	PDE4C	0.490671	1.4051	1.76269	3.3933			-0.00652334	0.995489	-1.27854	0.412212
	NM_000926	PGR	-2.72417	0.151337	-6.726	0.00944656			-1.46159	0.363092	2.54024	5.81685
	NM_000927	ABCB1	0.949219	1.93083	1.08385	2.11968			0.205564	1.15314	0.0709372	1.0504
	NM_000928	PLA2G1B	-1.77201	0.292801	-2.09492	0.234081			2.048	4.13532	2.37091	5.17267
	NM_000929	PLA2G5	-2.59418	0.165605	-9.15386	0.00175556			-0.927597	0.525733	5.63208	49.5934
	NM_000930	PLAT	-3.99343	0.0627854	-7.85268	0.0043262			2.42714	5.37825	6.28639	78.0536
	NM_000932	PLCB3	1.86073	3.63192	1.37468	2.59309			1.4912	2.81122	1.97725	3.93743
	NM_000933	PLCB4	-0.695715	0.617403	-8.30026	0.0031723			3.28938	9.77694	10.8939	1902.82
	NM_000937	POLR2A	2.33998	5.06294	2.39793	5.27046			0.0281275	1.01969	-0.0298253	0.979539
	NM_000938	POLR2B	1.80125	3.48523	1.79236	3.4638			-0.706145	0.612956	-0.697246	0.616748
	NM_000940	PON3	-1.90897	0.266282	-9.45782	0.00142204			-0.949479	0.51782	6.59937	96.9633
	NM_000941	POR	2.08147	4.23239	2.1133	4.3268			0.0978302	1.07016	0.0660034	1.04681
	NM_000942	PPIB	-0.689385	0.620118	-0.619179	0.651041			-0.0128441	0.991137	-0.0830503	0.944059
	NM_000943	PPIC	-5.49758	0.0221342	-10.727	0.000589984			1.49335	2.81543	6.72281	105.625
	NM_000944	PPP3CA	-5.20398	0.0271297	-5.75334	0.0185384			1.08183	2.11671	1.63118	3.09767
	NM_000945	PPP3R1	-0.801169	0.573884	-0.899541	0.536057			-0.597679	0.660816	-0.499307	0.707447
	NM_000946	PRIM1	1.92238	3.79048	1.24579	2.37148			2.31044	4.96035	2.98704	7.92844
	NM_000947	PRIM2	-1.53549	0.344962	-0.795307	0.576221			0.853052	1.80632	0.112867	1.08137
	NM_000949	PRLR	-8.96622	0.0019994	-8.63276	0.00251929			0.64715	1.56607	0.313699	1.24289
	NM_000951	PRRG2	-0.255668	0.837599	-10.9205	0.00051595			2.4016	5.28389	13.0664	8577.92
	NM_000954	PTGDS	1.6745	3.1921	-1.27731	0.412564			7.75256	215.651	10.7044	1668.54
	NM_000956	PTGER2	-4.40011	0.0473627	-4.85471	0.0345611			5.39301	42.0202	5.84761	57.5846
	NM_000958	PTGER4	-0.616816	0.652108	0.220742	1.16533			1.04132	2.05811	0.203764	1.1517
	NM_000960	PTGIR	-1.49994	0.353568	-3.46562	0.09052			2.40981	5.31405	4.37549	20.7565
	NM_000961	PTGIS	-4.94093	0.032556	-9.70164	0.00120092			0.0902308	1.06454	4.85094	28.8588
	NM_000963	PTGS2	1.62598	3.08652	-8.97989	0.00198054			6.84576	115.021	17.4516	179251
	NM_000964	RARA	-5.14155	0.0283296	-6.13945	0.0141854			2.18043	4.5329	3.17834	9.05266
	NM_000966	RARG	-3.35681	0.0976112	-3.15761	0.112064			3.29048	9.78439	3.09128	8.52254
	NM_000967	RPL3	-1.60174	0.32948	-1.73346	0.30073			-0.733836	0.601303	-0.602112	0.658789
	NM_000968	RPL4	1.76618	3.40151	1.54035	2.90864			-0.541159	0.687219	-0.315328	0.803668
	NM_000969	RPL5	1.03683	2.05172	0.67661	1.59838			-0.196361	0.872749	0.163861	1.12028
	NM_000970	RPL6	-0.506324	0.704014	-0.464507	0.724719			-1.09281	0.468846	-1.13463	0.455452
	NM_000971	RPL7	-0.64452	0.639706	-5.39583	0.0237517			-0.529948	0.69258	4.22136	18.6533
	NM_000972	RPL7A	1.4879	2.8048	1.55328	2.93484			-0.548824	0.683577	-0.614208	0.653289
	NM_000973	RPL8	0.696307	1.62035	1.1216	2.17588			-0.872781	0.546093	-1.29808	0.406668
	NM_000975	RPL11	-3.27845	0.103059	-3.30174	0.101409			-0.824116	0.564828	-0.800826	0.57402
	NM_000976	RPL12	-0.276687	0.825484	-1.94639	0.259464			-0.338399	0.790918	1.3313	2.5163
	NM_000978	RPL23	0.177957	1.13128	-0.0492996	0.966405			-0.826657	0.563834	-0.5994	0.660028
	NM_000980	RPL18A	-1.84071	0.279184	-2.39557	0.190047			-0.512788	0.700867	0.0420742	1.02959
	NM_000981	RPL19	-0.092906	0.937632	-0.426994	0.74381			-0.27139	0.828521	0.0626988	1.04442
	NM_000983	RPL22	-2.41814	0.187097	-2.23703	0.212122			-0.524123	0.695381	-0.705228	0.613346
	NM_000984	RPL23A	-1.89318	0.269213	-2.73192	0.150526			-0.56739	0.674836	0.271344	1.20693
	NM_000986	RPL24	-0.449336	0.73238	-1.3858	0.382677			0.0784995	1.05592	1.01496	2.02085
	NM_000987	RPL26	-2.58645	0.166495	-2.59203	0.165852			-0.0897592	0.93968	-0.0841794	0.943321
	NM_000988	RPL27	1.71747	3.28859	1.75673	3.37932			-0.758873	0.590958	-0.798137	0.575091
	NM_000989	RPL30	0.969914	1.95872	1.20418	2.30407			-1.12887	0.457274	-1.36314	0.388736
	NM_000990	RPL27A	-0.372706	0.772333	-0.384664	0.765957			-0.448124	0.732995	-0.436166	0.739096
	NM_000991	RPL28	6.82285	113.209	7.19827	146.858			-0.618468	0.651362	-0.993891	0.502122
	NM_000992	RPL29	-2.83053	0.140581	-6.71619	0.00951095			-0.618245	0.651463	3.26742	9.62921
	NM_000993	RPL31	1.56244	2.95353	1.56224	2.95312			-0.593213	0.662865	-0.593013	0.662957
	NM_000994	RPL32	-1.86964	0.273641	-1.72094	0.303352			-0.865237	0.548956	-1.01395	0.49519
	NM_000995	RPL34	-1.43614	0.369554	-1.68502	0.310999			-1.35488	0.390966	-1.10601	0.464577
	NM_000996	RPL35A	0.932034	1.90796	1.15315	2.224			-0.721713	0.606377	-0.942832	0.520211
	NM_000997	RPL37	0.423982	1.34163	0.0654145	1.04639			-0.543293	0.686203	-0.184725	0.879817
	NM_000998	RPL37A	-0.447848	0.733136	-0.392875	0.761611			-0.753811	0.593035	-0.808784	0.570863
	NM_000999	RPL38	2.27908	4.85367	2.25581	4.77602			-1.36585	0.388005	-1.34258	0.394314
	NM_001000	RPL39	-4.59171	0.0414723	-6.44539	0.0114748			-0.610983	0.65475	1.2427	2.36641
	NM_001001	RPL36AL	-0.97782	0.507746	-0.757872	0.591368			-0.116957	0.92213	-0.336905	0.791738
	NM_001001132	ITSN1	-1.64145	0.320534	-9.35396	0.00152819			2.26199	4.79651	9.9745	1006.06
	NM_001001290	SLC2A9	-3.49736	0.0885505	-3.92704	0.0657421			0.369161	1.2916	0.798843	1.73971
	NM_001001323	ATP2B1	-6.48927	0.011131	-6.53904	0.0107536			-0.225777	0.855134	-0.176016	0.885144
	NM_001001330	REEP3	-1.17936	0.441547	-1.19865	0.435683			2.40486	5.29585	2.42415	5.36713
	NM_001001343	FNDC9	-8.55236	0.00266368	-14.4029	4.61619e-05			0.71265	1.63881	6.56323	94.5646
	NM_001001346	CLDN20	-13.0169	0.00012065	-13.2781	0.000100666			3.27537	9.68243	3.53662	11.6045
	NM_001001349	NKIRAS2	-3.13567	0.113781	-8.77367	0.00228487			0.452369	1.36828	6.09037	68.1372
	NM_001001389	CD44	-4.6056	0.0410749	-4.93135	0.0327729			-0.599346	0.660053	-0.273593	0.827257
	NM_001001390	CD44	-3.29879	0.101617	-3.81217	0.0711905			-0.254133	0.838491	0.259251	1.19686
	NM_001001392	CD44	-10.7276	0.000589771	-10.8255	0.00055105			-0.926261	0.52622	-0.82829	0.563197
	NM_001001396	ATP2B4	-4.03245	0.06111	-2.94223	0.130107			3.98578	15.8431	2.89556	7.44132
	NM_001001410	TSR3	1.6876	3.2212	1.02863	2.04008			0.627594	1.54499	1.28656	2.43947
	NM_001001412	CALHM1	-3.82927	0.0703515	-3.58107	0.0835582			0.354966	1.27896	0.106766	1.07681
	NM_001001414	NCCRP1	0.811285	1.75477	-2.19314	0.218675			-0.147304	0.902936	2.85712	7.24566
	NM_001001415	ZNF429	-2.98061	0.126691	-6.07633	0.0148198			1.6272	3.08913	4.72292	26.4082
	NM_001001417	TBC1D3B	-3.47198	0.0901218	-14.4579	4.4435e-05			1.34495	2.54021	12.3309	5151.98
	NM_001001419	SMAD5	-1.59253	0.33159	-2.05061	0.241381			0.556641	1.47084	1.01472	2.02052
	NM_001001436	C16orf87	-3.93005	0.0656049	-3.86947	0.0684187			-0.129166	0.91436	-0.189754	0.876755
	NM_001001438	LSS	-10.6997	0.000601257	-8.83658	0.00218738			0.792562	1.73215	-1.07059	0.476126
	NM_001001479	SLC35E4	-5.7688	0.0183408	-6.08623	0.0147185			-0.0856322	0.942371	0.231792	1.17429
	NM_001001481	UBE2W	-6.02157	0.0153932	-5.52133	0.0217728			-0.66056	0.632633	-1.1608	0.447265
	NM_001001485	ATP2C1	1.2567	2.38949	0.87597	1.83524			0.47801	1.39282	0.858745	1.81346
	NM_001001486	ATP2C1	-7.51843	0.00545415	-7.28968	0.00639126			0.906899	1.87501	0.678153	1.60009
	NM_001001487	ATP2C1	1.37229	2.5888	1.69037	3.2274			0.921906	1.89462	0.60382	1.51974
	NM_001001502	SNCB	1.52204	2.87196	-6.30124	0.0126805			0.938336	1.91632	8.76161	434.019
	NM_001001520	HDGFRP2	-0.555335	0.680499	-0.877018	0.544492			1.83511	3.56798	2.15679	4.45922
	NM_001001521	UGP2	-3.71675	0.0760585	-3.82885	0.0703723			2.01557	4.04341	2.12767	4.37012
	NM_001001522	TAGLN	-10.8794	0.000530843	-17.9239	4.02119e-06			1.57583	2.98107	8.62035	393.536
	NM_001001548	CD36	-3.06998	0.119082	-5.0092	0.0310514			6.19875	73.4532	8.13798	281.692
	NM_001001555	GRB10	-0.906261	0.533566	-0.370131	0.773712			3.38154	10.4218	2.84541	7.18709
	NM_001001556	GALK2	-6.6039	0.0102808	-8.56227	0.00264545			1.1101	2.1586	3.06847	8.38884
	NM_001001563	TIMM50	1.41364	2.66408	1.34664	2.54319			0.156708	1.11474	0.223705	1.16773
	NM_001001653	MED8	-7.36195	0.00607901	-10.308	0.000788839			0.704788	1.62991	3.65082	12.5605
	NM_001001660	ETFRF1	2.16775	4.49321	1.97245	3.92434			0.0174858	1.01219	0.212783	1.15892
	NM_001001661	ZNF425	-3.68853	0.0775608	-4.39778	0.0474391			1.56717	2.96322	2.27642	4.84474
	NM_001001662	ZNF782	-1.91423	0.265314	-2.14402	0.226249			1.85974	3.62942	2.08953	4.2561
	NM_001001664	SPOPL	1.96977	3.91706	1.84417	3.59045			-0.329624	0.795744	-0.204019	0.868129
	NM_001001665	CYP27C1	-2.57782	0.167493	-1.99253	0.251297			-1.7249	0.30252	-2.31019	0.201634
	NM_001001668	ZNF470	1.60517	3.04231	1.10738	2.15454			2.52483	5.75505	3.02262	8.12641
	NM_001001669	ARHGEF37	-1.59256	0.331583	-3.49946	0.0884215			-0.449907	0.73209	1.457	2.74536
	NM_001001671	MAP3K15	-3.42983	0.0927935	-3.42732	0.0929552			1.31394	2.4862	1.31143	2.48187
	NM_001001683	MED11	0.514634	1.42863	-1.20343	0.434241			2.43778	5.41808	4.15585	17.8252
	NM_001001694	IL17REL	0.794876	1.73493	-1.59465	0.331102			1.19682	2.29234	3.58635	12.0115
	NM_001001710	FAM166A	-2.40617	0.188656	-2.17783	0.221009			0.579766	1.49461	0.35142	1.27582
	NM_001001712	LCN10	0.258406	1.19616	0.297403	1.22893			2.2318	4.69718	2.1928	4.57192
	NM_001001713	SH3BGR	-5.29125	0.0255373	-4.70109	0.0384442			0.757084	1.69007	0.166925	1.12266
	NM_001001715	FARP1	-3.50163	0.0882884	2.56469	5.91629			10.3408	1296.89	4.27451	19.3534
	NM_001001734	ATP1A4	1.06621	2.09392	-0.0121319	0.991626			-0.387656	0.764371	0.690682	1.61405
	NM_001001740	RFWD2	-2.18407	0.220054	-1.77112	0.292982			-0.252405	0.839496	-0.665359	0.630532
	NM_001001788	RAET1G	-3.91284	0.0663923	-8.50244	0.00275747			-0.355797	0.781438	4.2338	18.8148
	NM_001001790	TOMM5	-1.73428	0.300558	-2.07561	0.237235			-0.790501	0.578143	-0.449175	0.732461
	NM_001001791	C10orf55	-1.32557	0.398992	-1.49536	0.354692			2.10073	4.28926	2.27052	4.82498
	NM_001001794	DENND6B	2.14187	4.41334	2.10158	4.29179			1.72372	3.30288	1.76401	3.39642
	NM_001001795	C8orf82	0.403617	1.32282	0.515028	1.42902			2.1406	4.40945	2.02919	4.08175
	NM_001001851	ITIH5	-2.65082	0.159229	-10.4674	0.000706316			-0.0451737	0.969173	7.7714	218.487
	NM_001001852	PIM3	2.6153	6.12752	2.65774	6.31045			-2.20098	0.217489	-2.24342	0.211185
	NM_001001872	C14orf37	-1.04739	0.483843	-8.29624	0.00318113			0.953874	1.93707	8.20273	294.624
	NM_001001888	VCX3B	-9.7644	0.0011498	-2.04089	0.243014			0.366069	1.28884	-7.35744	0.00609802
	NM_001001891	ANO7	-0.494069	0.71002	1.744	3.34963			0.137979	1.10036	-2.10009	0.233244
	NM_001001894	TTC3	-4.07492	0.0593373	-4.29353	0.050994			-0.525145	0.694889	-0.306534	0.808582
	NM_001001925	MTUS1	0.839726	1.78971	-0.258552	0.835926			-0.859094	0.551299	0.239184	1.18032
	NM_001001935	ATP5A1	-5.76904	0.0183378	-3.92239	0.0659543			0.0536311	1.03787	-1.79301	0.288568
	NM_001001937	ATP5A1	2.22507	4.67534	2.41758	5.34274			0.0317813	1.02227	-0.160726	0.894575
	NM_001001973	ATP5C1	-1.75632	0.296003	-1.62381	0.324478			0.339686	1.26548	0.207177	1.15443
	NM_001001974	PLEKHA1	-4.19853	0.054465	-5.46876	0.0225808			-0.365035	0.77645	0.905195	1.8728
	NM_001001975	ATP5D	-0.286839	0.819696	-0.112696	0.924858			0.123037	1.08902	-0.0511063	0.965196
	NM_001001992	USP16	-1.52371	0.347791	-1.42695	0.371915			-0.533369	0.690939	-0.630124	0.646121
	NM_001001994	GPM6B	-5.85848	0.0172355	-5.3076	0.0252496			1.55539	2.93913	1.00451	2.00626
	NM_001001995	GPM6B	-9.78452	0.00113388	-13.7498	7.25934e-05			1.98528	3.9594	5.95056	61.844
	NM_001001996	GPM6B	-4.07585	0.0592988	-9.01862	0.00192808			-4.02211	0.0615494	0.920651	1.89297
	NM_001001998	EXOSC10	0.704622	1.62972	0.688843	1.61199			-0.0942512	0.936758	-0.0784723	0.94706
	NM_001002	RPLP0	0.0134702	1.00938	0.454666	1.37047			-0.79495	0.576363	-1.23615	0.424505
	NM_001002009	NT5C3A	-4.56692	0.042191	-4.59879	0.0412693			1.10511	2.15116	1.13698	2.1992
	NM_001002010	NT5C3A	-1.33856	0.395415	-1.30112	0.405812			1.05203	2.07344	1.01458	2.02032
	NM_001002019	PUS1	-6.63154	0.0100857	-5.8297	0.0175827			-0.613911	0.653423	-1.41575	0.374815
	NM_001002020	PUS1	-4.95928	0.0321447	-4.05996	0.0599557			-0.591269	0.663759	-1.49059	0.355868
	NM_001002021	PFKL	-1.47818	0.358941	-1.5186	0.349026			0.986951	1.98199	1.02737	2.0383
	NM_001002027	ATP5G1	0.00826516	1.00575	0.0012513	1.00087			1.04826	2.06804	1.05528	2.07812
	NM_001002031	ATP5G2	-0.338418	0.790908	-0.336769	0.791813			0.319075	1.24753	0.317427	1.24611
	NM_001002033	HN1	-4.70438	0.0383566	-13.723	7.39522e-05			0.418421	1.33646	9.43709	693.18
	NM_001002034	FAM109B	-2.07654	0.237082	-2.13168	0.228192			1.92522	3.79796	1.98036	3.94593
	NM_001002036	ASTL	0.84014	1.79022	-1.20377	0.434141			1.25424	2.38542	3.29815	9.83653
	NM_001002244	ANAPC11	-4.25466	0.0523865	-4.51629	0.043698			1.30247	2.46651	1.5641	2.95693
	NM_001002257	LCLAT1	-3.81728	0.0709389	-4.28441	0.0513173			2.52588	5.75924	2.99301	7.96135
	NM_001002259	CAPRIN2	-8.10803	0.00362443	-9.69326	0.00120792			2.04959	4.13989	3.63482	12.4219
	NM_001002261	ZFYVE27	-0.38499	0.765785	-0.77377	0.584887			-0.330125	0.795468	0.0586556	1.04149
	NM_001002264	EPSTI1	-3.37346	0.0964912	-3.2167	0.107567			1.9805	3.9463	1.82374	3.53997
	NM_001002275	FCGR2B	-3.48262	0.0894595	-2.88552	0.135323			2.08778	4.25095	1.49068	2.81022
	NM_001002292	WLS	-7.92719	0.00410845	-7.12483	0.00716493			4.167	17.9635	3.36464	10.3005
	NM_001002294	FMO3	-8.78847	0.00226156	-6.37141	0.0120785			7.21998	149.084	4.80293	27.9143
	NM_001002295	GATA3	-4.3948	0.0475371	-3.54848	0.0854675			0.852204	1.80526	0.00588217	1.00409
	NM_001002296	GOLGA7	-1.75326	0.296631	-1.94067	0.260496			0.102472	1.07361	0.28988	1.22254
	NM_001002759	SFR1	-0.510016	0.702215	-0.655121	0.635022			1.00213	2.00295	1.14723	2.21489
	NM_001002796	MCTP1	-5.28786	0.0255975	-5.87845	0.0169984			-0.538369	0.688549	0.0522278	1.03686
	NM_001002811	PDE4DIP	-2.79657	0.143929	-3.06155	0.119779			2.65545	6.30041	2.92043	7.57072
	NM_001002812	PDE4DIP	1.43124	2.69679	1.3874	2.61607			2.91522	7.54342	2.95906	7.77617
	NM_001002814	RAB11FIP1	-0.605707	0.657149	0.0247259	1.01729			0.955136	1.93876	0.324703	1.25241
	NM_001002836	ZNF787	-5.04236	0.0303457	-5.21245	0.026971			0.324911	1.25259	0.494993	1.40931
	NM_001002838	WNK3	-0.354439	0.782174	-0.885222	0.541404			0.978257	1.97008	1.50904	2.8462
	NM_001002841	MYL4	-2.50338	0.176363	-7.80962	0.00445727			1.99977	3.99937	7.30601	158.244
	NM_001002844	ZNF280D	0.67533	1.59696	1.09861	2.14149			0.787363	1.72592	0.364079	1.28706
	NM_001002857	ANXA2	-1.05698	0.480637	-1.09292	0.468813			2.55062	5.85885	2.58655	6.00662
	NM_001002858	ANXA2	-12.7701	0.000143155	-15.54	2.09897e-05			0.287867	1.22083	3.05769	8.32639
	NM_001002862	DERL3	-0.164609	0.89217	2.25125	4.76095			1.39109	2.62276	-1.02477	0.491488
	NM_001002877	THOC5	-1.48324	0.357685	-1.63852	0.321187			0.489135	1.4036	0.644411	1.5631
	NM_001002879	THOC5	-2.79364	0.144221	-1.52402	0.347716			1.6522	3.14313	0.382576	1.30367
	NM_001002880	CBY1	-3.93826	0.0652328	-5.3988	0.0237027			2.58664	6.00697	4.04718	16.5319
	NM_001002901	FCRLB	-2.89624	0.134322	-10.4787	0.000700782			1.77532	3.42314	9.35783	656.126
	NM_001002912	ERICH3	-2.73994	0.149691	-2.35362	0.195655			-1.36592	0.387987	-1.75224	0.29684
	NM_001002913	PTRH1	1.34036	2.53214	0.964075	1.95081			2.56386	5.91286	2.94014	7.67485
	NM_001002919	FAM150B	-2.77628	0.145967	-0.0406336	0.972228			-1.22093	0.429005	-3.95658	0.0644095
	NM_001002926	TWISTNB	-1.36098	0.389318	-1.31659	0.401482			-1.3316	0.397328	-1.37598	0.38529
	NM_001003	RPLP1	0.175448	1.12931	0.32364	1.25148			-0.744803	0.596749	-0.892995	0.538495
	NM_001003398	BICD1	-9.62675	0.00126491	-11.0731	0.000464164			2.97182	7.84525	4.41815	21.3794
	NM_001003408	ABLIM1	-1.14628	0.45179	-1.15464	0.449178			1.2408	2.3633	1.24917	2.37704
	NM_001003652	SMAD2	-1.36481	0.388284	-1.41261	0.375632			1.8557	3.61926	1.90349	3.74116
	NM_001003665	STUM	-9.22095	0.00167578	-12.7802	0.000142161			5.22354	37.3631	8.78278	440.433
	NM_001003675	LDLRAD4	-2.10339	0.23271	-3.57159	0.0841093			1.68487	3.21512	3.15307	8.89546
	NM_001003677	C11orf49	-2.46795	0.180748	-6.2862	0.0128135			1.26241	2.39896	5.08066	33.84
	NM_001003678	C11orf49	-1.77188	0.292828	-3.56973	0.0842178			0.896087	1.86101	2.69394	6.47079
	NM_001003683	PDE1A	-1.73723	0.299946	-2.02884	0.245051			1.5931	3.01696	1.88471	3.6928
	NM_001003684	UQCR10	-4.54118	0.0429507	-4.4987	0.044234			0.936805	1.91428	0.894328	1.85874
	NM_001003688	SMAD1	-2.4849	0.178637	-2.67227	0.15688			5.89005	59.3035	6.07742	67.5283
	NM_001003690	MAD2L1BP	-7.09322	0.00732365	-11.4793	0.000350267			1.1041	2.14964	5.49013	44.9464
	NM_001003693	LY6G6F	1.45735	2.74603	0.101214	1.07268			2.33755	5.05444	3.69369	12.9393
	NM_001003694	BRPF1	-1.43404	0.370093	-0.920735	0.52824			-0.949179	0.517927	-1.46249	0.362868
	NM_001003696	ATP5J	-1.57861	0.334805	-2.38793	0.191057			0.535304	1.44925	1.34462	2.53964
	NM_001003697	ATP5J	-2.20443	0.21697	-3.62983	0.0807817			0.066425	1.04712	1.49182	2.81244
	NM_001003699	RREB1	0.702328	1.62713	0.467769	1.38297			-0.530655	0.69224	-0.296096	0.814454
	NM_001003700	RREB1	-0.734279	0.601118	-0.676173	0.625823			-1.14885	0.450983	-1.20696	0.433181
	NM_001003701	ATP5J	-3.6947	0.0772297	-6.36092	0.0121667			0.966939	1.95469	3.63316	12.4077
	NM_001003702	ARHGEF35	-6.47292	0.0112579	-6.05093	0.015083			-1.87966	0.271747	-2.30166	0.20283
	NM_001003703	ATP5J	0.407963	1.32681	0.263462	1.20036			0.434448	1.35139	0.578948	1.49376
	NM_001003712	OSBPL8	-7.96102	0.00401324	-7.84981	0.00433482			-0.391241	0.762473	-0.502447	0.705908
	NM_001003715	RECQL5	-5.0286	0.0306366	-5.20427	0.0271243			3.68856	12.8934	3.86424	14.563
	NM_001003716	RECQL5	-0.380717	0.768056	-0.635228	0.643839			2.94024	7.67537	3.19475	9.15619
	NM_001003722	GLE1	1.37602	2.59551	1.64804	3.13409			1.03236	2.04537	0.760338	1.69389
	NM_001003760	KLHL31	-3.25688	0.104612	-7.70129	0.00480486			3.31277	9.93671	7.75718	216.343
	NM_001003787	STRADA	-7.42406	0.00582285	-7.43201	0.00579083			0.951063	1.9333	0.959019	1.94399
	NM_001003788	STRADA	0.0124084	1.00864	-0.207573	0.865993			0.506384	1.42049	0.726365	1.65447
	NM_001003790	ERLIN2	1.12357	2.17886	1.06607	2.09372			0.515089	1.42908	0.572589	1.48719
	NM_001003792	RBMS3	-8.81019	0.00222777	-7.94387	0.00406122			6.97813	126.075	6.11182	69.1578
	NM_001003793	RBMS3	-4.80929	0.0356663	-7.99814	0.00391128			6.15634	71.3252	9.34519	650.403
	NM_001003794	MGLL	-1.7813	0.290921	-1.98456	0.252689			-0.0189328	0.986962	0.184329	1.13629
	NM_001003806	TARP	-2.45921	0.181846	-7.83509	0.0043793			8.06194	267.23	13.4378	11096.5
	NM_001003819	TRIM6-TRIM34	-3.6356	0.0804591	-3.99845	0.0625672			2.37451	5.18559	2.73736	6.66848
	NM_001003827	TRIM34	-8.67249	0.00245087	-9.42889	0.00145084			1.33205	2.5176	2.08845	4.2529
	NM_001003828	PARVB	-2.31185	0.201403	-12.6852	0.00015184			1.68828	3.22273	12.0616	4274.66
	NM_001003891	MED15	-4.61916	0.0406907	-4.48438	0.0446752			-0.107652	0.928097	-0.242429	0.845321
	NM_001003892	DUPD1	-6.21507	0.013461	-2.14106	0.226713			4.48389	22.3762	0.409882	1.32858
	NM_001003927	EVI2A	-1.0168	0.494211	-2.0266	0.245432			1.44443	2.72155	2.45423	5.48021
	NM_001003931	PARP3	-4.20335	0.0542831	-4.48689	0.0445975			1.75962	3.38608	2.04316	4.12147
	NM_001003938	HBM	2.03089	4.08658	-8.14843	0.00352435			2.97648	7.87063	13.1558	9126.21
	NM_001003940	BMF	-1.7943	0.288312	-2.35905	0.19492			0.500459	1.41466	1.06521	2.09247
	NM_001003942	BMF	-10.265	0.000812703	-10.9218	0.000515473			0.427137	1.34456	1.08397	2.11986
	NM_001003943	BMF	-6.20566	0.0135491	-5.27088	0.0259004			0.592019	1.50735	-0.342753	0.788535
	NM_001003962	CAPNS1	-3.78017	0.0727874	-3.11596	0.115346			0.313599	1.2428	-0.350609	0.784253
	NM_001004	RPLP2	0.922347	1.8952	0.976019	1.96703			-0.969313	0.510749	-1.02298	0.492097
	NM_001004055	LRRC29	1.65618	3.15181	1.79926	3.48042			1.53683	2.90156	1.39374	2.6276
	NM_001004060	NOMO2	-6.52523	0.010857	-6.44116	0.0115085			0.696909	1.62103	0.612836	1.52926
	NM_001004067	NOMO3	1.12975	2.18821	1.13805	2.20084			0.783304	1.72107	0.775002	1.71119
	NM_001004105	GRK6	-1.39648	0.379855	-1.05714	0.480585			2.02421	4.06768	1.68486	3.2151
	NM_001004106	GRK6	-0.259548	0.83535	1.2339	2.35201			0.541785	1.45577	-0.951659	0.517038
	NM_001004127	ALG11	-4.01533	0.0618396	-3.67588	0.0782438			0.187674	1.13893	-0.151772	0.900144
	NM_001004128	QSOX1	-1.85465	0.276499	-2.28191	0.205625			1.89625	3.72244	2.32351	5.00549
	NM_001004196	CD200	-4.19987	0.0544144	-4.04899	0.0604133			1.90005	3.73226	1.74917	3.36165
	NM_001004297	OR13A1	-0.758916	0.59094	-0.997171	0.500981			4.14111	17.6441	4.37937	20.8124
	NM_001004301	ZNF813	-6.33846	0.0123575	-6.12319	0.0143462			1.6341	3.10393	1.41882	2.67368
	NM_001004304	ZNF740	0.121348	1.08775	-0.89091	0.539274			1.2853	2.43734	2.29756	4.91626
	NM_001004306	CCDC144NL	-2.43461	0.184973	-2.2086	0.216344			1.19274	2.28586	0.966725	1.9544
	NM_001004309	ZNF774	-1.83277	0.280726	-1.93277	0.261926			0.468282	1.38346	0.568283	1.48276
	NM_001004310	FCRL6	1.18261	2.26987	-1.89205	0.269424			5.49957	45.2413	8.57423	381.153
	NM_001004311	FIGLA	-1.69894	0.308013	-7.83234	0.00438765			-1.75461	0.296353	4.37879	20.804
	NM_001004313	TMEM220	-1.91208	0.265708	-1.90443	0.267123			2.3658	5.15439	2.35814	5.1271
	NM_001004316	LEKR1	-0.589964	0.66436	-1.40452	0.377744			2.95141	7.73505	3.76596	13.6041
	NM_001004323	C7orf61	-1.47674	0.3593	-0.893681	0.538239			-1.08411	0.471684	-1.66717	0.314871
	NM_001004326	SLC22A20	-2.7231	0.151448	-0.550205	0.682923			3.68194	12.8344	1.50905	2.84622
	NM_001004328	ZNF705A	-1.01515	0.494776	-1.62194	0.324897			1.33277	2.51886	1.93956	3.83589
	NM_001004330	PLEKHG7	-0.622722	0.649444	-0.760257	0.590391			0.160966	1.11804	0.298501	1.22987
	NM_001004334	GPR179	-1.33726	0.395772	-5.38066	0.0240026			-0.00445431	0.996917	4.03895	16.4378
	NM_001004339	ZYG11A	1.19295	2.2862	1.3888	2.61861			-2.38336	0.191663	-2.57921	0.167332
	NM_001004341	ETV3L	-4.72078	0.0379231	-5.4739	0.0225004			-0.989345	0.503707	-0.23622	0.848967
	NM_001004351	SPDYE3	-6.57114	0.010517	-10.5002	0.00069044			0.980132	1.97265	4.90919	30.0478
	NM_001004360	DPP10	-2.68657	0.155332	-8.91781	0.00206762			-0.416545	0.749217	5.8147	56.2857
	NM_001004419	CLEC2D	1.20908	2.3119	1.77335	3.41847			3.2304	9.38529	2.66614	6.34727
	NM_001004431	METRNL	-1.62945	0.323212	-1.52239	0.348109			-1.12474	0.458583	-1.2318	0.425785
	NM_001004440	FAM19A3	-3.7405	0.0748165	-6.99122	0.00786018			2.2521	4.76376	5.50282	45.3435
	NM_001004470	ST8SIA6	-3.08081	0.118191	-8.06454	0.00373535			3.84984	14.4184	8.83357	456.215
	NM_001004720	NCK2	-5.8751	0.017038	-6.59243	0.0103629			1.14567	2.21249	1.863	3.63763
	NM_001005176	SP140	1.14661	2.21392	0.996693	1.99542			0.830366	1.77814	0.980278	1.97285
	NM_001005207	TRIM37	-8.29852	0.00317612	-8.948	0.00202481			0.0861397	1.06153	0.735616	1.66511
	NM_001005209	TMEM198	0.652862	1.57228	-2.70904	0.152932			3.16747	8.98468	6.52937	92.371
	NM_001005271	CHD3	-1.51163	0.350714	-2.5837	0.166813			0.534149	1.44809	1.60621	3.04451
	NM_001005273	CHD3	2.1429	4.41647	2.11475	4.33114			1.12245	2.17716	1.1506	2.22006
	NM_001005290	PSRC1	-2.79989	0.143598	-9.16636	0.0017404			2.26433	4.8043	8.6308	396.395
	NM_001005291	SREBF1	-4.65485	0.0396964	-6.13402	0.0142389			1.99029	3.97317	3.46946	11.0767
	NM_001005332	MAGED1	-7.60341	0.00514217	-7.75418	0.00463192			1.64586	3.12933	1.79662	3.47406
	NM_001005333	MAGED1	-1.29524	0.407469	-0.174762	0.885914			0.00993259	1.00691	-1.11054	0.463119
	NM_001005335	HNRNPL	1.72495	3.30568	1.70228	3.25416			-0.673571	0.626953	-0.650906	0.63688
	NM_001005339	RGS10	-1.78961	0.289251	-1.83354	0.280574			2.35212	5.10573	2.39606	5.26363
	NM_001005354	PRR13	-7.77316	0.00457136	-11.7403	0.000292291			0.84407	1.79511	4.81121	28.075
	NM_001005362	DNM2	-0.917998	0.529243	-0.723805	0.605498			0.42484	1.34242	0.230647	1.17336
	NM_001005365	POTEA	-5.63168	0.0201695	-8.11315	0.00361159			-0.646197	0.638963	1.83528	3.5684
	NM_001005366	KDM2B	-3.47434	0.0899742	-4.50333	0.0440924			-0.587151	0.665656	0.44183	1.35833
	NM_001005368	ZNF32	-1.97986	0.253515	-1.1806	0.441168			0.679636	1.60174	-0.119618	0.920432
	NM_001005369	MTIF2	-1.1409	0.453477	-0.896632	0.537139			0.796775	1.73721	0.552507	1.46663
	NM_001005374	LRSAM1	-0.615514	0.652698	-0.438665	0.737817			0.881799	1.84267	0.704951	1.63009
	NM_001005376	PLAUR	-2.96118	0.128409	-2.73242	0.150474			3.62219	12.3137	3.39343	10.5081
	NM_001005386	ACTR2	-13.0428	0.000118504	-18.3567	2.97911e-06			1.36872	2.58241	6.68263	102.724
	NM_001005388	NFASC	-6.78051	0.00909626	-3.13778	0.113614			-0.957103	0.51509	-4.59983	0.0412395
	NM_001005404	YPEL2	-1.76962	0.293285	-1.79054	0.289064			1.64353	3.1243	1.66445	3.16993
	NM_001005408	NEURL4	1.23533	2.35435	1.035	2.04911			1.14752	2.21532	1.34785	2.54533
	NM_001005409	SF3A1	-4.23331	0.0531674	-4.48596	0.0446263			0.0176952	1.01234	0.270344	1.2061
	NM_001005413	ZWINT	-1.86981	0.273609	-1.55553	0.340204			2.55679	5.88395	2.2425	4.73216
	NM_001005417	B4GALT2	1.68803	3.22217	1.60559	3.0432			1.22356	2.33522	1.306	2.47255
	NM_001005463	EBF3	-10.5637	0.000660697	-13.3885	9.32522e-05			-0.699555	0.615762	2.12522	4.36271
	NM_001005473	PLCXD3	-7.57081	0.00525967	-6.36944	0.012095			1.78682	3.45054	0.585453	1.50051
	NM_001005474	NFKBIZ	-2.21755	0.215006	-2.69944	0.153953			1.20937	2.31237	1.69126	3.22938
	NM_001005498	RHBDF2	-1.09246	0.468962	-1.13565	0.455129			-1.33976	0.395087	-1.29656	0.407096
	NM_001005502	CPM	1.38303	2.60816	2.78746	6.90414			1.90447	3.7437	0.500038	1.41425
	NM_001005526	SF3B1	-0.0665307	0.954932	-0.0900784	0.939472			0.156241	1.11438	0.179789	1.13272
	NM_001005567	OR51B5	-0.70326	0.614183	-10.3741	0.000753487			-0.484555	0.714718	9.18632	582.581
	NM_001005613	EDA	-6.62879	0.010105	-9.72724	0.0011798			-1.43645	0.369475	1.662	3.16456
	NM_001005619	ITGB4	1.58019	2.99009	1.50899	2.84611			0.764495	1.69877	0.835693	1.78471
	NM_001005731	ITGB4	1.81136	3.50974	11.2492	2434.08			9.47769	712.968	0.0398989	1.02804
	NM_001005735	CHEK2	-2.93447	0.130809	-2.42694	0.185959			1.85252	3.61131	1.345	2.5403
	NM_001005739	VPS54	-2.54387	0.171482	-2.20159	0.217397			0.932894	1.9091	0.590619	1.50589
	NM_001005741	GBA	-4.92755	0.0328594	-4.94958	0.0323615			2.13425	4.3901	2.15628	4.45764
	NM_001005742	GBA	0.303936	1.23451	0.365807	1.2886			2.24427	4.73798	2.1824	4.53908
	NM_001005744	NUMB	-6.7144	0.00952277	-5.38941	0.0238575			0.637946	1.55611	-0.687043	0.621126
	NM_001005746	CACNB4	0.911309	1.88075	-8.07622	0.00370524			2.04952	4.13969	11.0371	2101.28
	NM_001005751	WASHC2A	-0.415335	0.749845	-0.526423	0.694274			0.916269	1.88723	1.02736	2.03829
	NM_001005781	SUMO1	-4.28555	0.0512766	-5.3313	0.024838			-0.795654	0.576082	0.250096	1.18929
	NM_001005850	ZNF835	-4.38757	0.0477759	-6.13297	0.0142493			1.74999	3.36356	3.49538	11.2776
	NM_001005851	ZNF780B	-2.36502	0.194115	-2.15316	0.22482			2.87249	7.3233	2.66064	6.32313
	NM_001005855	ATP8B2	-4.7138	0.0381071	-3.68861	0.0775564			1.77834	3.43031	0.753153	1.68547
	NM_001005861	RYK	-7.62204	0.00507617	-19.8571	1.053e-06			-0.476619	0.71866	11.7584	3464.41
	NM_001005915	ERBB3	-4.79031	0.0361387	-9.32565	0.00155847			0.453512	1.36937	4.98885	31.7537
	NM_001005920	JMJD8	2.22097	4.66206	2.08833	4.25254			0.490088	1.40453	0.62273	1.53979
	NM_001006	RPS3A	0.277895	1.21242	0.00792749	1.00551			-0.738766	0.599252	-0.468798	0.722566
	NM_001006109	HMCES	-1.87885	0.271901	-2.08422	0.235824			0.0587357	1.04155	0.264106	1.20089
	NM_001006114	YBEY	0.697617	1.62182	0.742091	1.6726			1.50968	2.84746	1.4652	2.76102
	NM_001006120	RBMY1D	-0.662792	0.631655	-5.00322	0.0311803			1.64221	3.12143	5.98264	63.2344
	NM_001006607	LRRC37A2	1.32295	2.50177	1.69795	3.24439			0.383518	1.30452	0.00852027	1.00592
	NM_001006610	SIAH1	-4.94369	0.0324939	-5.75192	0.0185567			1.16663	2.24487	1.97486	3.9309
	NM_001006614	TCEAL9	-6.30099	0.0126828	-9.63735	0.00125565			1.34829	2.5461	4.68465	25.717
	NM_001006616	TSPAN17	-2.84761	0.138926	-2.65036	0.15928			0.691325	1.61477	0.494079	1.40842
	NM_001006618	MAPKAP1	-2.86701	0.137071	-2.80889	0.142705			1.36262	2.57153	1.30451	2.47
	NM_001006621	MAPKAP1	-5.46044	0.0227114	-5.49474	0.0221779			1.29467	2.45321	1.32896	2.51222
	NM_001006622	WDR33	0.634215	1.55209	0.560893	1.47518			0.983083	1.97669	1.0564	2.07974
	NM_001006623	WDR33	-2.32874	0.199058	-1.94971	0.258869			0.991023	1.98759	0.611989	1.52837
	NM_001006625	PDPN	-1.31425	0.402135	-2.93454	0.130802			7.36939	165.351	8.98968	508.351
	NM_001006634	ARHGAP17	-2.31768	0.20059	-2.14558	0.226005			1.34158	2.53429	1.16948	2.2493
	NM_001006636	GTDC1	-5.90353	0.0167055	-4.92446	0.0329297			0.140003	1.10191	-0.839066	0.559005
	NM_001006638	RAB37	-1.39645	0.379864	-1.33023	0.397705			1.40309	2.64467	1.33687	2.52603
	NM_001006639	TCEAL1	0.00215339	1.00149	-0.0804161	0.945785			1.58752	3.00532	1.67009	3.18234
	NM_001006640	TCEAL1	-0.347645	0.785866	-1.37085	0.386664			0.792696	1.73231	1.8159	3.52079
	NM_001006641	SLC25A25	-3.63749	0.0803541	-4.01842	0.0617069			0.555451	1.46963	0.93639	1.91373
	NM_001006655	FAM149A	-0.773103	0.585158	-2.00739	0.248723			-0.455194	0.729412	0.779094	1.71605
	NM_001006656	ZNF473	-4.16984	0.0555587	-3.69463	0.0772337			0.74355	1.67429	0.268331	1.20441
	NM_001006657	WDR35	-10.2478	0.000822469	-8.17689	0.0034555			1.33367	2.52044	-0.737188	0.599908
	NM_001006658	CR2	2.25901	4.78663	1.65679	3.15314			2.52476	5.75476	3.12698	8.73602
	NM_001006665	RPS6KA1	0.927676	1.90221	0.609589	1.52582			1.57584	2.98108	1.89392	3.71644
	NM_001006666	APOBEC3F	-4.74801	0.037214	-6.02688	0.0153366			0.897372	1.86267	2.17624	4.51975
	NM_001006682	SPIN2B	-5.04666	0.0302556	-4.1293	0.0571422			2.16364	4.48043	1.24628	2.37229
	NM_001006932	RPS6KA2	-2.46392	0.181253	-2.64536	0.159833			1.35594	2.55964	1.53738	2.90268
	NM_001006933	TCEAL3	-0.552865	0.681665	-1.47715	0.359199			0.348836	1.27353	1.27312	2.41683
	NM_001006937	TCEAL4	-0.437714	0.738303	-0.648221	0.638067			0.711253	1.63723	0.92176	1.89442
	NM_001006939	LRRC18	-10.4121	0.000733923	-13.4497	8.93798e-05			0.903015	1.86997	3.94062	15.3549
	NM_001006941	ALG3	1.95973	3.88989	2.05737	4.16226			0.706943	1.63234	0.609305	1.52552
	NM_001006944	RPS6KA4	-0.978757	0.507417	-1.34289	0.394229			0.724496	1.65232	1.08863	2.12672
	NM_001006946	SDC1	0.175572	1.12941	2.11733	4.33891			0.286347	1.21955	-1.65541	0.317447
	NM_001006947	UHRF1BP1L	-1.56115	0.338882	-1.4385	0.368951			-1.57133	0.336498	-1.69397	0.309074
	NM_001007	RPS4X	0.0424	1.02983	-0.0129085	0.991092			-0.574061	0.671724	-0.518752	0.697975
	NM_001007022	ODF2L	-1.92194	0.2639	-1.10969	0.463395			0.47224	1.38726	-0.34001	0.790036
	NM_001007024	GOSR1	-8.0407	0.00379759	-9.03951	0.00190036			-1.25079	0.420219	-0.251972	0.839748
	NM_001007025	GOSR1	-3.04139	0.121465	-3.36078	0.0973431			-1.07427	0.474911	-0.754884	0.592594
	NM_001007026	ATN1	-6.55383	0.0106439	-9.31488	0.00157015			-0.327443	0.796948	2.43362	5.40246
	NM_001007027	ALG8	-1.09118	0.469379	-1.19043	0.438171			2.43001	5.38899	2.52927	5.77281
	NM_001007033	CLEC6A	-2.0479	0.241836	-7.96874	0.0039918			2.50105	5.66097	8.42189	342.959
	NM_001007068	SDCBP	-7.79608	0.00449931	-8.08806	0.00367494			-1.04945	0.483153	-0.757465	0.591535
	NM_001007070	SDCBP	-5.16204	0.02793	-5.49646	0.0221514			-0.741017	0.598317	-0.406599	0.7544
	NM_001007072	ZSCAN2	-4.73415	0.0375734	-4.03359	0.0610616			0.299329	1.23057	-0.401225	0.757215
	NM_001007073	RPL32	-0.145258	0.904218	-0.0233654	0.983935			-0.669216	0.628848	-0.791108	0.5779
	NM_001007075	KLHL5	-9.50914	0.00137235	-8.09571	0.00365552			-1.64325	0.320134	-3.05668	0.120184
	NM_001007089	RESP18	0.297934	1.22938	-9.13863	0.00177419			-1.16522	0.445897	8.27134	308.974
	NM_001007094	ZNF37A	-0.0496173	0.966193	-1.22457	0.427924			1.49854	2.82556	2.67349	6.37973
	NM_001007098	SCP2	-5.2673	0.0259648	-3.26655	0.103913			3.70445	13.0362	1.7037	3.25736
	NM_001007100	SCP2	-4.17001	0.0555523	-4.11211	0.0578269			1.4496	2.73133	1.39171	2.6239
	NM_001007122	FSD2	-4.82873	0.035189	-1.34143	0.39463			0.356173	1.28003	-3.13113	0.114139
	NM_001007156	NTRK3	-0.253901	0.838626	-8.03554	0.0038112			-1.52125	0.348384	6.26039	76.6592
	NM_001007169	ZNF483	-1.41779	0.374285	-1.27243	0.413963			0.0788877	1.0562	-0.0664744	0.954969
	NM_001007188	DEPDC5	1.591	3.01259	1.54202	2.91202			1.58618	3.00253	1.63516	3.10622
	NM_001007214	CACYBP	-3.13997	0.113442	-2.76794	0.146814			1.3548	2.55761	0.982771	1.97626
	NM_001007230	SPOP	-5.19485	0.0273021	-5.33799	0.0247232			0.834653	1.78343	0.977795	1.96945
	NM_001007233	ERCC8	-3.17476	0.110739	-3.82451	0.0705843			2.79951	6.96203	3.44925	10.9227
	NM_001007234	ERCC8	-2.06933	0.238271	-2.25971	0.208814			1.4029	2.64432	1.59328	3.01734
	NM_001007237	IGSF3	-1.22155	0.428822	-2.58844	0.166265			6.65408	100.711	8.02097	259.749
	NM_001007239	METTL13	-10.5826	0.000652094	-16.1423	1.38256e-05			0.80939	1.75247	6.36906	82.6568
	NM_001007246	BRWD1	0.594084	1.50951	0.815655	1.7601			-0.932129	0.524085	-1.1537	0.449471
	NM_001007248	ZNF599	-2.48234	0.178954	-3.54807	0.0854919			3.05537	8.313	4.1211	17.401
	NM_001007250	SCP2	-2.85111	0.138589	-3.06819	0.119229			1.10449	2.15023	1.32157	2.49938
	NM_001007253	ERV3-1	-5.03621	0.0304753	-5.01292	0.0309713			1.59686	3.02484	1.57357	2.9764
	NM_001007255	KLHDC9	-0.497517	0.708325	-11.8956	0.000262466			2.96194	7.7917	14.36	21027.7
	NM_001007257	PRDM2	-3.46555	0.0905245	-3.1185	0.115143			-0.0895798	0.939796	-0.436625	0.738861
	NM_001007261	SETD4	-1.51084	0.350908	-1.53273	0.345624			0.741886	1.67236	0.763775	1.69793
	NM_001007267	PLA2R1	-2.15167	0.225052	-1.8553	0.276376			-0.994261	0.501993	-1.29063	0.408772
	NM_001007270	GEMIN7	-0.0348683	0.976121	-2.67697	0.156369			-0.545209	0.685292	2.0969	4.27788
	NM_001007271	DUSP13	-1.92571	0.263211	-5.76244	0.0184219			2.21037	4.62795	6.0471	66.1241
	NM_001007273	DUSP13	-3.39455	0.0950909	-9.11852	0.00179909			0.304293	1.23481	6.02826	65.2661
	NM_001007278	TRIM13	-9.01008	0.00193953	-7.91407	0.00414598			1.1194	2.17257	0.0233987	1.01635
	NM_001007468	SMARCB1	-2.09167	0.234609	-1.84328	0.278687			0.693634	1.61735	0.445246	1.36155
	NM_001007469	HCST	0.855481	1.80936	1.16802	2.24703			2.17081	4.50278	1.85828	3.62574
	NM_001007471	TRPM3	-3.31447	0.100518	-7.72192	0.00473664			0.0733092	1.05213	4.48076	22.3276
	NM_001007525	NWD1	-3.52132	0.0870919	-4.27986	0.0514793			1.75156	3.36722	2.5101	5.69661
	NM_001007527	LMBRD2	-0.695086	0.617673	-0.476511	0.718714			2.30373	4.93731	2.08515	4.2432
	NM_001007530	CDRT15	-7.21454	0.00673299	-11.5174	0.000341116			1.80243	3.48808	6.10534	68.8481
	NM_001007533	PPP1R27	0.00474786	1.0033	0.596257	1.51179			0.271074	1.20671	-0.320435	0.800828
	NM_001007540	CDHR4	-0.444878	0.734647	-0.643188	0.640296			-0.314278	0.804254	-0.115967	0.922764
	NM_001007544	C1orf186	-1.07436	0.474881	0.0253528	1.01773			4.43574	21.6417	3.33603	10.0982
	NM_001007559	SS18	-1.29568	0.407343	-0.991346	0.503008			0.200132	1.1488	-0.104205	0.930317
	NM_001007561	IRGQ	-2.62995	0.161549	-1.57952	0.334593			-1.27817	0.412319	-2.3286	0.199077
	NM_001007565	TFG	-1.79139	0.288893	-1.78343	0.290491			-0.996684	0.501151	-1.00464	0.498394
	NM_001007593	SMPD1	0.76798	1.70288	0.596425	1.51197			-0.0401427	0.972559	0.131413	1.09537
	NM_001007792	NTRK1	-10.3765	0.000752266	-8.9563	0.00201319			2.80629	6.99486	1.38612	2.61376
	NM_001007793	BUB3	-3.0289	0.122521	-2.75789	0.14784			0.261719	1.19891	-0.00929376	0.993579
	NM_001007794	CEPT1	-8.38151	0.00299857	-7.31358	0.00628626			0.83971	1.78969	-0.228219	0.853688
	NM_001008	RPS4Y1	-1.3324	0.397107	-0.972993	0.509448			0.540797	1.45478	0.181389	1.13398
	NM_001008211	OPTN	-1.67241	0.313729	-0.983359	0.505801			0.405116	1.3242	-0.283936	0.821347
	NM_001008213	OPTN	0.157001	1.11497	0.0871365	1.06226			0.23657	1.17819	0.306434	1.23665
	NM_001008215	COA5	-2.93975	0.13033	-2.95546	0.128919			1.05871	2.08307	1.07441	2.10586
	NM_001008216	GALE	2.15058	4.44008	1.94918	3.86154			1.08194	2.11689	1.28335	2.43404
	NM_001008218	AMY1B	2.25225	4.76425	2.18411	4.54448			1.25209	2.38186	1.32022	2.49705
	NM_001008221	AMY1A	1.5094	2.84691	1.56416	2.95705			-0.873594	0.545786	-0.928354	0.525458
	NM_001008223	C1QL4	-2.25452	0.209566	-6.33492	0.0123879			0.0740463	1.05266	4.15445	17.8079
	NM_001008224	UACA	-2.43911	0.184397	-8.21667	0.00336153			-0.312506	0.805242	5.46505	44.1717
	NM_001008225	CNOT4	-5.89798	0.01677	-6.09447	0.0146346			-0.371124	0.77318	-0.174625	0.885998
	NM_001008226	SAXO2	-4.75711	0.0369801	-5.03978	0.0304			0.729437	1.65799	1.01211	2.01686
	NM_001008237	TTC32	-0.600795	0.65939	-0.753912	0.592994			0.234608	1.17659	0.387724	1.30833
	NM_001008269	TMEM89	-1.06765	0.477097	-0.520625	0.69707			1.30803	2.47603	0.761011	1.69468
	NM_001008272	TAGLN3	-2.93595	0.130674	-9.7082	0.00119547			-0.580798	0.668594	6.19145	73.0824
	NM_001008273	TAGLN3	-1.65078	0.318468	-2.52393	0.173869			-0.174825	0.885875	0.698319	1.62261
	NM_001008274	TRIM72	-0.0196866	0.986447	1.02669	2.03734			1.20367	2.30324	0.15729	1.11519
	NM_001008388	CISD2	-1.81336	0.284528	-1.84236	0.278866			-0.216978	0.860366	-0.187977	0.877836
	NM_001008390	CGGBP1	-1.86329	0.274848	-2.37442	0.192854			1.0421	2.05923	1.55323	2.93473
	NM_001008391	CCDC73	-6.66629	0.00984572	-7.51703	0.00545944			-0.100483	0.932721	0.75026	1.6821
	NM_001008393	C4orf46	-2.96616	0.127966	-2.58285	0.166911			-1.69766	0.308285	-2.08098	0.236355
	NM_001008395	LAMTOR4	0.263557	1.20044	0.225159	1.16891			0.663952	1.58442	0.70235	1.62715
	NM_001008401	ZNF761	-6.00036	0.0156211	-7.94347	0.00406235			0.725969	1.65401	2.66908	6.36024
	NM_001008405	BCAP29	-1.73287	0.300853	-2.3359	0.198073			0.580847	1.49573	1.18388	2.27187
	NM_001008409	TTLL9	-2.03036	0.244795	-3.077	0.118504			2.13321	4.38691	3.17985	9.06211
	NM_001008486	SLC41A3	-2.25897	0.208922	-2.02963	0.244918			0.267279	1.20354	0.0379438	1.02665
	NM_001008487	SLC41A3	-2.15769	0.224114	-2.22912	0.213289			1.29495	2.45368	1.36637	2.57822
	NM_001008492	42980	-6.53808	0.0107608	-6.34812	0.0122752			0.762405	1.69632	0.572443	1.48704
	NM_001008495	TMEM64	-3.65754	0.0792447	-3.46551	0.0905269			0.31738	1.24607	0.125348	1.09077
	NM_001008503	OPRM1	-8.80604	0.00223418	-7.13698	0.00710487			1.96559	3.90573	0.296531	1.22819
	NM_001008528	MXRA7	-4.71076	0.0381874	-3.62217	0.0812117			0.460988	1.37648	-0.627605	0.64725
	NM_001008529	MXRA7	-3.95158	0.0646331	-2.97143	0.1275			0.912964	1.88291	-0.0671901	0.954495
	NM_001008530	LGMN	-5.06622	0.029848	-5.20432	0.0271233			-0.0409993	0.971981	0.0971017	1.06962
	NM_001008537	KIAA2022	-1.99479	0.250905	-2.00915	0.248419			-2.0845	0.235778	-2.07014	0.238137
	NM_001008541	MXI1	-1.99618	0.250662	-0.34208	0.788903			2.98255	7.90381	1.32844	2.51131
	NM_001008563	USP20	-8.55106	0.00266608	-10.5281	0.000677216			-0.318483	0.801913	1.65855	3.15699
	NM_001008566	TPST2	-4.64503	0.0399675	-5.75108	0.0185674			2.60293	6.07519	3.70898	13.0772
	NM_001008657	TCOF1	-4.7374	0.0374888	-6.63728	0.0100457			-1.00728	0.497482	0.892602	1.85652
	NM_001008660	PICALM	-8.59336	0.00258905	-11.0087	0.000485332			1.78225	3.43962	4.19763	18.349
	NM_001008662	KYAT3	1.58008	2.98987	1.3595	2.56596			1.49088	2.81061	1.71147	3.27494
	NM_001008695	THAP7	-0.897088	0.536969	-0.267716	0.830633			-1.15237	0.449887	-1.78174	0.290833
	NM_001008697	TFIP11	-1.4651	0.362212	-0.997348	0.50092			0.145472	1.10609	-0.322275	0.799807
	NM_001008701	ADGRL1	-14.2287	5.2089e-05	-14.3333	4.84457e-05			3.25342	9.53626	3.35803	10.2534
	NM_001008708	CHAC2	-4.45526	0.0455862	-4.36797	0.0484295			1.2928	2.45003	1.20551	2.30619
	NM_001008709	PPP1CA	-9.10968	0.00181014	-11.299	0.00039689			1.00541	2.00752	3.1947	9.15591
	NM_001008711	RBPMS	-5.16622	0.0278493	-5.91227	0.0166047			-0.887569	0.540524	-0.14152	0.906564
	NM_001008712	RBPMS	-6.52919	0.0108272	-3.95156	0.0646342			0.802479	1.7441	-1.77516	0.292163
	NM_001008723	CFAP58	-2.26849	0.207547	-3.47017	0.090235			1.00214	2.00297	2.20382	4.60696
	NM_001008726	WDR89	-3.54173	0.0858684	-11.6065	0.000320703			2.47945	5.57687	10.5442	1493.21
	NM_001008727	ZNF121	-1.23326	0.425356	-1.46632	0.361903			-0.0790691	0.946668	0.153999	1.11265
	NM_001008737	LOC401052	-9.66515	0.00123169	-16.0539	1.46997e-05			-0.130156	0.913732	6.25855	76.5617
	NM_001008749	RAB19	-3.31378	0.100566	-2.95112	0.129308			1.10531	2.15145	0.742642	1.67324
	NM_001008777	FBXO47	-3.25859	0.104488	-8.72885	0.00235697			0.311343	1.24086	5.7816	55.0092
	NM_001008778	SPDYC	1.32397	2.50354	-3.23306	0.106353			1.75694	3.37981	6.31397	79.5602
	NM_001008779	SPDYA	-5.79972	0.0179518	-4.60913	0.0409745			1.8642	3.64066	0.673606	1.59505
	NM_001008781	FAT3	-5.21335	0.0269542	-9.68782	0.00121248			-0.355142	0.781793	4.11933	17.3797
	NM_001008844	DSP	-3.18091	0.110268	-2.56437	0.169062			-1.56362	0.3383	-2.18016	0.220651
	NM_001008895	CUL4A	2.05383	4.15207	0.750899	1.68284			0.219763	1.16454	1.5227	2.87327
	NM_001008901	GTSF1L	-3.17289	0.110883	-9.84987	0.00108366			6.49039	89.9088	13.1674	9199.7
	NM_001008910	STK16	0.86602	1.82263	0.985816	1.98043			0.291489	1.2239	0.171693	1.12638
	NM_001008938	CKAP5	-2.0357	0.243889	-1.95305	0.258269			0.477346	1.39218	0.394694	1.31466
	NM_001008949	ITPRIPL1	-0.0833237	0.943881	-0.361298	0.778464			2.95285	7.74277	3.23082	9.38804
	NM_001009	RPS5	1.37897	2.60083	0.874626	1.83353			-0.950605	0.517416	-0.44626	0.733943
	NM_001009184	GRINA	2.57721	5.96785	2.52674	5.76268			-0.0769438	0.948064	-0.0264729	0.981818
	NM_001009552	PPP2CB	1.67057	3.18339	1.6131	3.05909			1.66879	3.17947	1.72625	3.30867
	NM_001009554	MFAP3L	-0.0887503	0.940337	4.31306	19.8775			6.03478	65.5618	1.63297	3.10151
	NM_001009555	SH3D19	-2.14475	0.226134	-2.91261	0.132806			-3.61059	0.081866	-2.84273	0.139397
	NM_001009565	CDKL4	-3.11298	0.115584	-3.63197	0.0806619			1.0635	2.09	1.58249	2.99486
	NM_001009566	CLSTN1	-5.5501	0.0213429	-4.78985	0.0361503			2.15166	4.44338	1.3914	2.62334
	NM_001009608	SLX4IP	-1.69236	0.309421	-2.85955	0.137781			2.10237	4.29416	3.26957	9.64358
	NM_001009814	VWA8	1.33222	2.5179	1.37484	2.59339			0.466294	1.38156	0.423676	1.34134
	NM_001009877	BRD9	-4.41284	0.0469465	-3.97254	0.0637009			1.0132	2.01838	0.572903	1.48751
	NM_001009880	KIAA0930	2.03842	4.10794	1.83817	3.57557			1.96573	3.9061	2.16597	4.48769
	NM_001009881	ZCCHC11	-5.76619	0.018374	-7.26305	0.00651034			0.525743	1.43967	2.02261	4.06317
	NM_001009894	C12orf29	-0.85706	0.552076	-1.05245	0.482149			-0.610592	0.654928	-0.415202	0.749914
	NM_001009899	USF3	-2.55805	0.169805	-2.31052	0.201587			-0.606269	0.656893	-0.853795	0.553327
	NM_001009905	B3GNTL1	1.19566	2.2905	1.00686	2.00954			0.847892	1.79987	1.03669	2.05152
	NM_001009924	TMEM230	-3.72073	0.0758489	-3.75536	0.0740496			2.45436	5.48071	2.489	5.61388
	NM_001009925	TMEM230	-1.49386	0.355061	-1.57041	0.336713			2.3764	5.1924	2.45295	5.47535
	NM_001009932	DNASE1L1	1.11222	2.16179	1.31682	2.49116			0.310656	1.24027	0.106061	1.07629
	NM_001009933	DNASE1L1	-2.81239	0.142359	-3.16702	0.111335			0.564679	1.47906	0.919304	1.8912
	NM_001009934	DNASE1L1	2.47816	5.57186	2.47936	5.57649			0.790598	1.72979	0.789399	1.72835
	NM_001009936	PHF19	1.31634	2.49034	0.972998	1.96292			-0.00228392	0.998418	0.341058	1.26669
	NM_001009939	42983	-0.864244	0.549334	-7.94466	0.00405899			6.94265	123.012	14.0231	16648.1
	NM_001009941	ANKRD16	-2.34583	0.196714	-2.20366	0.217086			1.93664	3.82814	1.79447	3.46889
	NM_001009943	ANKRD16	-1.59485	0.331056	-1.31034	0.403226			2.3039	4.93792	2.01939	4.05411
	NM_001009944	PKD1	2.13434	4.39037	1.81959	3.52981			-0.100754	0.932546	0.214	1.1599
	NM_001009959	ERMN	-0.794508	0.57654	-0.640902	0.641312			-0.774933	0.584416	-0.928539	0.52539
	NM_001009984	C20orf194	-0.203527	0.868425	-0.209342	0.864931			1.8126	3.51274	1.81841	3.52693
	NM_001009991	SYTL3	-3.52499	0.0868705	-3.69801	0.0770528			0.0717048	1.05096	0.244724	1.18487
	NM_001009993	FAM168B	2.22819	4.68546	2.33051	5.02984			-0.984174	0.505515	-1.08649	0.470904
	NM_001009999	KDM1A	-4.77146	0.0366141	-5.72984	0.0188428			-0.148973	0.901892	0.809415	1.7525
	NM_001010	RPS6	1.79946	3.48089	1.82659	3.54698			-0.480296	0.71683	-0.507434	0.703473
	NM_001010844	IRAK1BP1	2.00692	4.01922	1.4902	2.80928			0.513643	1.42765	1.03036	2.04253
	NM_001010846	SHE	-1.38456	0.383006	-3.23699	0.106064			0.770942	1.70638	2.62337	6.16189
	NM_001010851	ZNF766	-2.70346	0.153524	-2.92318	0.131837			-0.339317	0.790416	-0.119597	0.920444
	NM_001010853	PM20D2	0.897146	1.86238	-0.857036	0.552086			0.393939	1.31398	2.14812	4.4325
	NM_001010854	TTC7B	-2.2886	0.204674	-2.94473	0.129881			0.820317	1.76579	1.47645	2.78263
	NM_001010855	PIK3R6	-1.70865	0.305946	-2.77778	0.145816			-2.063	0.239319	-0.993868	0.50213
	NM_001010858	RNF187	-0.58233	0.667884	-0.485744	0.714129			0.595915	1.51143	0.499329	1.41356
	NM_001010859	C22orf42	-3.15135	0.112551	-7.84182	0.00435891			0.0140882	1.00981	4.70455	26.0742
	NM_001010860	SAMD15	-3.09981	0.116644	-4.57509	0.0419527			2.20825	4.62113	3.68353	12.8485
	NM_001010862	SPIN3	-0.240822	0.846263	-1.03099	0.489375			3.11577	8.6684	3.90593	14.99
	NM_001010867	IBA57	1.93404	3.82123	2.52144	5.74154			0.848925	1.80116	0.261525	1.19875
	NM_001010868	C6orf163	-2.98961	0.125904	-2.80041	0.143547			3.00006	8.00032	2.81086	7.017
	NM_001010870	TDRD6	-1.80373	0.286433	-1.11405	0.461997			1.83731	3.57344	1.14763	2.21549
	NM_001010872	FAM83B	-4.3683	0.0484184	-8.185	0.00343614			-0.602685	0.658527	3.21401	9.27926
	NM_001010873	TSPO2	-0.472386	0.720772	-0.554034	0.681113			1.46444	2.75957	1.54609	2.92025
	NM_001010876	TMEM244	-3.06383	0.11959	-8.97168	0.00199185			4.12558	17.4551	10.0334	1048
	NM_001010877	ZNF311	-1.45891	0.363769	-0.6589	0.633361			1.65739	3.15445	0.85738	1.81175
	NM_001010879	ZIK1	-1.39185	0.381077	-1.7449	0.298354			1.25526	2.38711	1.60832	3.04896
	NM_001010880	ZNF780A	-1.35594	0.39068	-2.49464	0.177435			3.04399	8.24772	4.18269	18.16
	NM_001010881	C1orf167	-0.495227	0.70945	-1.93427	0.261653			-0.863415	0.54965	0.575632	1.49033
	NM_001010883	FAM102B	1.77657	3.42611	1.77664	3.42627			1.46807	2.76651	1.468	2.76638
	NM_001010887	ACER2	-2.23783	0.212005	-3.25376	0.104838			2.03138	4.08796	3.04731	8.2667
	NM_001010888	ZC3H12B	-0.852081	0.553985	-1.18354	0.44027			2.36305	5.14456	2.69451	6.47332
	NM_001010891	MTX3	-0.361759	0.778215	-0.263963	0.832797			-0.173081	0.886947	-0.270877	0.828816
	NM_001010892	RSPH4A	-1.54018	0.343843	-1.27401	0.413507			-1.39051	0.381429	-1.65668	0.317169
	NM_001010897	SERP2	-4.98288	0.0316231	-4.5898	0.0415272			0.552348	1.46647	0.159269	1.11672
	NM_001010898	SLC6A17	-5.87699	0.0170157	-9.98094	0.000989547			0.813964	1.75804	4.91792	30.2302
	NM_001010903	C6orf222	-0.457484	0.728255	-0.276135	0.825801			1.85422	3.61555	1.67287	3.18848
	NM_001010904	GLYATL3	-6.13073	0.0142714	-5.18533	0.0274827			0.481295	1.396	-0.4641	0.724923
	NM_001010905	C6orf58	-1.82354	0.282527	-1.58866	0.332479			-1.16562	0.445773	-1.40049	0.3788
	NM_001010906	NUGGC	-1.1951	0.436757	-1.28631	0.409998			3.03513	8.1972	3.12635	8.73221
	NM_001010908	C1QL3	-11.4883	0.000348087	-9.07195	0.00185811			2.15346	4.44893	-0.262858	0.833435
	NM_001010915	HACD4	-1.42828	0.371574	-1.72795	0.301881			1.52307	2.87402	1.82274	3.53753
	NM_001010917	GOLGA7B	1.39484	2.62959	-1.24404	0.422188			2.95483	7.75338	5.5937	48.2917
	NM_001010919	FAM26F	2.50354	5.67075	2.19778	4.58774			0.197978	1.14709	0.503732	1.41788
	NM_001010922	BCL2L15	-1.66348	0.315676	-2.24885	0.210391			0.71954	1.64666	1.30491	2.47068
	NM_001010924	FAM171A1	-3.81405	0.0710978	-10.4142	0.000732841			0.0763366	1.05434	6.6765	102.288
	NM_001010926	HES5	1.69615	3.24036	-9.31961	0.00156501			-0.729444	0.603136	10.2863	1248.79
	NM_001010927	TIAM2	-1.46118	0.363195	0.152775	1.11171			-2.21232	0.215787	-3.82628	0.0704977
	NM_001010932	HGF	-0.0416204	0.971563	-0.237763	0.848059			2.6824	6.41925	2.87855	7.35409
	NM_001010933	HGF	-0.944152	0.519735	-8.71731	0.0023759			2.36116	5.13785	10.1343	1123.92
	NM_001010934	HGF	-1.80915	0.285359	-4.03284	0.0610932			1.74385	3.34928	3.96754	15.6441
	NM_001010935	RAP1A	-6.03399	0.0152612	-6.37906	0.0120146			0.347811	1.27263	0.692888	1.61652
	NM_001010938	TNK2	-1.71681	0.304221	-1.44389	0.367575			0.377708	1.29928	0.104787	1.07534
	NM_001010939	LIPJ	-1.25818	0.418071	-1.14769	0.451347			1.52277	2.87342	1.41228	2.66158
	NM_001010972	ZYX	-3.61731	0.0814855	-4.01113	0.0620195			-1.17716	0.44222	-0.783343	0.581019
	NM_001010977	METTL21C	-3.41926	0.0934757	-10.601	0.00064385			0.710935	1.63686	7.89266	237.644
	NM_001010979	C1orf189	-2.76836	0.146772	-1.87424	0.27277			-0.249888	0.840962	-1.144	0.452503
	NM_001010982	AFMID	0.845979	1.79748	0.472009	1.38704			2.08322	4.23751	2.45719	5.49146
	NM_001010985	MYBPHL	0.268251	1.20435	-6.47088	0.0112738			1.13257	2.19249	7.87171	234.218
	NM_001010987	IFIT1B	-3.53494	0.0862732	-7.9521	0.00403812			1.77771	3.42882	6.19487	73.2558
	NM_001010989	HERPUD1	-1.45269	0.365339	-1.40139	0.378564			-0.482201	0.715885	-0.533502	0.690876
	NM_001011	RPS7	-1.10066	0.466304	-3.01024	0.124116			-0.0632975	0.957074	1.84629	3.59574
	NM_001011516	PDLIM5	-1.41677	0.374549	0.968831	1.95725			1.80755	3.50046	-0.578058	0.669865
	NM_001011537	FYTTD1	-4.654	0.0397196	-3.45482	0.0912002			-1.50729	0.35177	-2.70648	0.153204
	NM_001011546	DSTN	-4.5755	0.0419409	-3.75876	0.0738754			-1.54978	0.341563	-2.36652	0.193913
	NM_001011553	42985	-3.88404	0.0677309	-4.05462	0.0601778			-0.282453	0.822192	-0.111871	0.925387
	NM_001011554	SLC13A3	-1.67889	0.312322	-1.48319	0.357698			0.85836	1.81298	0.662654	1.58299
	NM_001011645	AR	-2.3366	0.197976	-6.7672	0.00918057			2.12397	4.35892	6.55457	93.9987
	NM_001011657	ZMAT1	-2.90974	0.13307	-2.98998	0.125871			1.00391	2.00543	1.08415	2.12013
	NM_001011658	TRAPPC2	-4.8219	0.0353559	-4.88793	0.0337744			0.830684	1.77853	0.896707	1.86181
	NM_001011663	PCGF6	-0.786196	0.579871	-1.29235	0.408286			0.020434	1.01426	0.526586	1.44052
	NM_001011666	CREB5	-2.33558	0.198117	-3.57086	0.084152			0.20356	1.15154	1.43884	2.71103
	NM_001011668	CHCHD7	-3.07609	0.118578	-3.32884	0.0995217			-0.4827	0.715637	-0.229946	0.852667
	NM_001011670	CHCHD7	-3.84791	0.0694486	-5.13108	0.0285359			-0.410081	0.752581	0.873088	1.83158
	NM_001011699	HAUS8	-7.31462	0.00628175	-7.95768	0.00402253			0.394214	1.31423	1.03728	2.05235
	NM_001011705	LECT1	-7.588	0.00519737	-9.66702	0.00123009			0.518039	1.43201	2.59706	6.05052
	NM_001011713	NAA30	-3.29114	0.102157	-3.25905	0.104455			-1.03018	0.489648	-1.06228	0.478874
	NM_001011717	NMS	-1.21952	0.429424	-1.84821	0.277737			0.0857877	1.06127	0.71447	1.64088
	NM_001011722	ARHGEF10L	-0.515029	0.699779	-0.833426	0.561195			3.54398	11.664	3.86238	14.5443
	NM_001011724	HNRNPA1L2	-3.11292	0.115589	-2.86828	0.13695			0.75835	1.69156	0.513712	1.42772
	NM_001011725	HNRNPA1L2	-5.5462	0.0214007	-5.43035	0.0231901			-0.425932	0.744357	-0.541786	0.68692
	NM_001011880	CLEC18B	-0.303353	0.810367	-0.531511	0.69183			0.320364	1.24865	0.548523	1.46259
	NM_001012	RPS8	0.502978	1.41714	0.204277	1.15211			-0.00697636	0.995176	0.291724	1.2241
	NM_001012241	MSL1	0.556392	1.47059	0.6843	1.60692			0.507131	1.42122	0.379224	1.30064
	NM_001012267	CENPP	-2.98174	0.126592	-3.15424	0.112325			0.616835	1.53351	0.789336	1.72828
	NM_001012271	BIRC5	-1.24074	0.423154	-7.92914	0.00410291			1.13737	2.1998	7.82577	226.877
	NM_001012279	SOGA3	1.6899	3.22635	1.30831	2.47652			1.02229	2.03114	1.40388	2.64612
	NM_001012300	MCRS1	0.74852	1.68007	0.878215	1.8381			0.734685	1.66403	0.60499	1.52097
	NM_001012301	ARSI	-4.02069	0.0616102	-4.07179	0.0594659			-3.34591	0.0983514	-3.2948	0.101898
	NM_001012302	ANO9	1.82495	3.54295	1.6456	3.12879			0.885417	1.8473	1.06476	2.09183
	NM_001012321	-	1.87486	3.66765	1.93623	3.82705			-0.70136	0.614992	-0.762736	0.589377
	NM_001012333	MDK	-4.54329	0.0428877	-11.3573	0.000381162			4.07855	16.8953	10.8926	1901.03
	NM_001012334	MDK	-5.2055	0.0271012	-8.66462	0.00246427			3.71408	13.1235	7.17321	144.328
	NM_001012337	ROPN1B	-8.87173	0.00213474	-12.8754	0.000133078			1.92892	3.80769	5.93263	61.0801
	NM_001012361	WDR31	-3.84022	0.0698198	-9.54241	0.00134106			1.2829	2.43327	6.98508	126.683
	NM_001012398	AKTIP	-3.31647	0.100379	-3.32933	0.0994882			1.04323	2.06083	1.05609	2.07929
	NM_001012413	SGO1	-0.357572	0.780477	-0.14746	0.902838			2.06763	4.19197	1.85752	3.62383
	NM_001012414	TRIM61	-1.47892	0.358757	-1.3491	0.392537			-0.753569	0.593134	-0.883389	0.542093
	NM_001012418	MYLK4	1.81152	3.51012	1.18819	2.27867			1.09161	2.13111	1.71494	3.28282
	NM_001012421	ANKRD20A2	-1.76449	0.294331	-3.75109	0.0742693			2.22124	4.66293	4.20784	18.4793
	NM_001012425	C1orf146	-7.98646	0.00394308	-12.089	0.000229536			2.97707	7.87383	7.0796	135.261
	NM_001012427	FOXP4	0.821773	1.76758	0.527299	1.44123			-1.01763	0.493927	-0.723157	0.60577
	NM_001012455	ZSCAN23	0.0326868	1.02292	-5.37898	0.0240307			2.30024	4.92539	7.7119	209.659
	NM_001012456	SEC61G	-3.62635	0.0809765	-3.32528	0.0997678			-1.54175	0.343469	-1.84282	0.278777
	NM_001012478	U2AF2	0.726843	1.65501	0.553491	1.46763			-0.0810722	0.945355	0.0922803	1.06605
	NM_001012502	CFAP157	-4.42152	0.0466647	-6.12586	0.0143197			1.99384	3.98297	3.69818	12.9796
	NM_001012505	FOXP1	-3.98259	0.0632589	-4.17668	0.0552961			0.808654	1.75158	1.00275	2.00381
	NM_001012506	CCDC66	-0.801541	0.573736	-0.915832	0.530038			0.340599	1.26628	0.45489	1.37068
	NM_001012509	SLC45A2	-4.99194	0.031425	-4.89873	0.0335224			0.0487409	1.03436	-0.0444711	0.969645
	NM_001012515	FECH	-0.12408	0.917589	-0.30569	0.809055			0.190184	1.14091	0.371794	1.29396
	NM_001012516	ITM2C	-0.079393	0.946456	0.197261	1.14652			-1.80811	0.285566	-2.08476	0.235735
	NM_001012614	CTBP1	-2.07001	0.238158	-2.07616	0.237145			2.34155	5.06848	2.3477	5.09013
	NM_001012631	IL32	-4.88865	0.0337575	-8.85774	0.00215554			7.19894	146.926	11.168	2300.98
	NM_001012632	IL32	0.315914	1.2448	0.153573	1.11232			8.16247	286.515	8.32481	320.639
	NM_001012633	IL32	-6.98287	0.00790583	-10.6541	0.000620569			6.41814	85.5173	10.0894	1089.46
	NM_001012634	IL32	2.42624	5.37489	2.41257	5.32423			7.14226	141.265	7.15592	142.609
	NM_001012636	IL32	0.368688	1.29118	-0.778486	0.582978			6.57197	95.1393	7.71914	210.714
	NM_001012642	GRAMD2	-5.23277	0.0265938	-9.74877	0.00116232			2.31185	4.96519	6.82785	113.603
	NM_001012643	MYPOP	-6.62965	0.010099	-6.15093	0.0140729			0.822192	1.76809	0.343481	1.26881
	NM_001012644	DUSP15	-0.778806	0.582849	-2.00574	0.249008			-0.0523076	0.964393	1.17462	2.25734
	NM_001012662	SLC3A2	-2.52472	0.173774	-1.58479	0.333374			0.511428	1.42546	-0.428502	0.743033
	NM_001012706	LINC01588	-0.438346	0.73798	-0.133666	0.911513			-0.462094	0.725932	-0.766774	0.58773
	NM_001012716	TYMSOS	-6.42355	0.0116498	-5.61672	0.0203797			-0.286957	0.819629	-1.09379	0.46853
	NM_001012718	IL32	-5.65604	0.0198319	-10.6607	0.000617743			7.2659	153.906	12.2706	4940.95
	NM_001012732	DCTD	-0.458316	0.727835	-0.683733	0.622552			0.60151	1.5173	0.826927	1.7739
	NM_001012753	ZNF763	0.917479	1.88881	0.870209	1.82793			2.34422	5.07785	2.39149	5.24698
	NM_001012755	SLC25A53	-8.53113	0.00270317	-9.63644	0.00125644			0.707575	1.63306	1.81288	3.51343
	NM_001012756	ZNF260	-4.75983	0.0369104	-4.70266	0.0384025			1.26889	2.40977	1.21172	2.31614
	NM_001012758	NUDT17	1.318	2.4932	0.225133	1.16889			1.21532	2.32192	2.30818	4.95259
	NM_001012759	CTU2	1.97315	3.92624	1.78879	3.45525			-0.166728	0.890861	0.0176306	1.0123
	NM_001012761	RGMB	-4.24607	0.0526994	-4.4212	0.0466753			0.13244	1.09615	0.307569	1.23762
	NM_001012762	CTU2	0.587401	1.50254	0.761115	1.6948			-0.00946185	0.993463	-0.183176	0.880762
	NM_001012763	GNRHR	-6.03258	0.0152761	-4.82247	0.0353422			1.77941	3.43286	0.569296	1.4838
	NM_001012957	DISC1	-7.53153	0.00540484	-8.15554	0.00350701			-0.0932078	0.937436	0.530805	1.44473
	NM_001012959	DISC1	-8.31245	0.00314559	-8.3969	0.00296675			1.97871	3.94141	2.06316	4.17901
	NM_001012967	DDX60L	-0.770976	0.586021	-1.57868	0.334788			1.95674	3.88184	2.76445	6.79487
	NM_001012969	ADAL	-1.34022	0.394959	-1.0634	0.478504			1.88617	3.69652	1.60934	3.05112
	NM_001012970	C1orf100	-5.64424	0.0199946	-8.99636	0.00195806			0.606378	1.52243	3.9585	15.5463
	NM_001012971	FAM209A	-2.1482	0.225594	-2.15732	0.224173			-0.442187	0.736018	-0.433071	0.740683
	NM_001012973	PLAC9	-9.21267	0.00168542	-15.504	2.15193e-05			0.893347	1.85748	7.18468	145.481
	NM_001012974	LRRC73	2.66837	6.35709	1.49389	2.81648			-1.49867	0.353881	-0.324194	0.798744
	NM_001012978	BEX5	-0.235191	0.849573	-0.40839	0.753464			-2.29766	0.203393	-2.12446	0.229337
	NM_001012979	TCEAL5	-1.45243	0.365404	-1.51265	0.350468			-0.271281	0.828583	-0.211069	0.863897
	NM_001012981	ZKSCAN2	-1.25267	0.419671	-1.39781	0.379505			-0.283866	0.821387	-0.138725	0.908321
	NM_001012984	C16orf86	0.753645	1.68605	-0.443979	0.735104			1.36178	2.57001	2.5594	5.89462
	NM_001012985	COA6	-2.78113	0.145478	-3.38187	0.0959305			1.06521	2.09248	1.66595	3.17322
	NM_001012991	KNOP1	-2.11267	0.231219	-2.16827	0.222477			1.34271	2.53628	1.39831	2.63593
	NM_001012993	C9orf152	-8.50814	0.0027466	-10.9566	0.000503202			0.413259	1.33169	2.86169	7.26868
	NM_001012994	SNX30	-2.29046	0.20441	-2.37202	0.193175			1.51916	2.86623	1.60072	3.03294
	NM_001013	RPS9	0.644863	1.56359	0.265428	1.20199			-0.86433	0.549301	-0.484895	0.714549
	NM_001013251	SLC3A2	-0.772222	0.585515	-0.686457	0.621378			-0.11951	0.9205	-0.205276	0.867373
	NM_001013254	LSP1	-0.025625	0.982395	1.14635	2.21354			2.735	6.65759	1.56302	2.95472
	NM_001013255	LSP1	0.989963	1.98613	0.86932	1.8268			1.75289	3.37033	1.87353	3.66429
	NM_001013258	ZNF789	-7.53791	0.00538099	-6.54115	0.0107379			1.58352	2.997	0.586754	1.50186
	NM_001013398	IGFBP3	-0.111299	0.925754	-0.441433	0.736403			2.43227	5.39741	2.7624	6.78524
	NM_001013399	CCNC	-6.34012	0.0123434	-4.06444	0.0597697			-1.2688	0.415005	-3.54447	0.0857052
	NM_001013415	FBXW7	-5.46104	0.0227019	-5.32336	0.0249752			0.459953	1.3755	0.322268	1.25029
	NM_001013435	PAGE5	1.51165	2.85136	1.57635	2.98213			1.65269	3.14419	1.58799	3.0063
	NM_001013437	SEH1L	-5.40598	0.0235851	-4.42254	0.0466318			-0.0850746	0.942736	-1.06851	0.476811
	NM_001013439	FXR1	-2.23165	0.212915	-2.05094	0.241326			-2.52915	0.173241	-2.70985	0.152845
	NM_001013615	LURAP1	-5.43223	0.0231598	-8.26144	0.00325881			3.23572	9.41997	6.06493	66.946
	NM_001013619	HYKK	-4.5559	0.0425144	-6.86478	0.00858017			1.24839	2.37576	3.55726	11.7718
	NM_001013620	ALG10B	-1.55989	0.339177	-1.83551	0.280193			0.681971	1.60433	0.957585	1.94206
	NM_001013622	FAM53A	3.28846	9.77067	-3.959	0.0643015			-9.18526	0.00171775	-1.9378	0.261014
	NM_001013623	ZC2HC1B	-0.751402	0.594026	-1.62308	0.324641			0.936234	1.91353	1.80791	3.50136
	NM_001013625	CFAP126	-4.94571	0.0324483	-0.261385	0.834287			2.21644	4.64745	-2.46789	0.180755
	NM_001013626	PPP1R42	-4.34376	0.0492491	-9.09881	0.00182384			-0.094522	0.936583	4.66052	25.2905
	NM_001013627	NHSL2	-1.25478	0.419057	-1.88319	0.271083			1.48775	2.80451	2.11616	4.33538
	NM_001013632	TCTEX1D4	-3.03545	0.121966	-11.6108	0.000319733			3.2698	9.64514	11.8452	3679.26
	NM_001013642	TRNP1	-3.96637	0.0639738	-7.437	0.00577086			3.33826	10.1139	6.80889	112.119
	NM_001013646	FAM209B	-2.80345	0.143244	-2.96407	0.128152			-1.21648	0.430332	-1.05586	0.48101
	NM_001013647	FAM227A	-2.52699	0.1735	-0.845807	0.556399			0.840732	1.79096	-0.840452	0.558469
	NM_001013649	C2orf68	0.392535	1.3127	0.0800884	1.05708			1.81272	3.51304	2.12517	4.36253
	NM_001013657	GDPGP1	-1.09427	0.468374	-1.66113	0.316192			1.18993	2.28141	1.75678	3.37944
	NM_001013658	PTX4	-2.53123	0.172991	-0.096946	0.93501			2.02139	4.05975	-0.412891	0.751116
	NM_001013659	ZNF793	-1.16971	0.444511	-1.60779	0.3281			2.83439	7.13244	3.27248	9.66303
	NM_001013660	FRRS1	1.32432	2.50414	1.59089	3.01236			-0.832069	0.561723	-1.09865	0.466955
	NM_001013661	VSIG8	1.30962	2.47876	2.02571	4.07192			-1.01366	0.495288	-1.72975	0.301504
	NM_001013663	PTRHD1	-2.20144	0.21742	-2.11841	0.230301			0.257789	1.19565	0.174754	1.12877
	NM_001013672	C17orf97	-2.92795	0.131401	-3.58605	0.0832703			0.977916	1.96962	1.63602	3.10807
	NM_001013693	LDLRAD2	-1.62259	0.324752	-1.75239	0.29681			2.96856	7.82755	3.09836	8.56445
	NM_001013694	SRRD	1.19437	2.28845	0.272348	1.20777			-0.575728	0.670948	0.346294	1.27129
	NM_001013703	EIF2AK4	-0.566657	0.67518	-0.557017	0.679706			-0.0824034	0.944483	-0.092043	0.938193
	NM_001013706	PLIN5	-1.10825	0.463856	-2.06628	0.238774			3.28721	9.76221	4.24524	18.9647
	NM_001013742	DGKK	-0.349582	0.784811	-8.32524	0.00311784			3.38361	10.4368	11.3593	2627.11
	NM_001013836	MAD1L1	-3.06403	0.119574	-2.60287	0.164611			1.06981	2.09915	0.608646	1.52483
	NM_001013837	MAD1L1	-5.50242	0.02206	-5.01883	0.0308447			1.06942	2.09858	0.585826	1.5009
	NM_001013838	CARMIL2	1.09086	2.13001	0.913066	1.88304			0.751295	1.6833	0.929087	1.90407
	NM_001013841	STAP2	-1.62935	0.323234	-1.42224	0.373132			3.35249	10.2141	3.14538	8.84816
	NM_001013842	C8orf58	-0.254406	0.838332	0.216461	1.16188			-0.607328	0.656411	-1.07819	0.473621
	NM_001013843	SLTM	-2.84168	0.139499	-3.34989	0.0980802			0.748468	1.68001	1.25669	2.38946
	NM_001013845	CXorf40B	-0.682065	0.623272	-1.0562	0.480896			-0.754491	0.592756	-0.380352	0.76825
	NM_001013848	EXOC6	-7.78159	0.00454473	-7.80172	0.00448177			1.67004	3.18223	1.69016	3.22693
	NM_001014	RPS10	0.266684	1.20304	0.273526	1.20876			-1.1134	0.462203	-1.12024	0.460016
	NM_001014283	DCUN1D2	-1.44282	0.367846	-1.43478	0.369904			0.982751	1.97623	0.974702	1.96524
	NM_001014286	SUPT20H	-0.759287	0.590788	-0.682639	0.623025			1.03616	2.05076	0.959507	1.94465
	NM_001014380	KATNAL1	-4.68961	0.0387513	-4.7066	0.0382976			1.46108	2.75314	1.47807	2.78575
	NM_001014432	AKT1	2.63391	6.20705	2.42962	5.3875			1.19814	2.29443	1.40243	2.64346
	NM_001014433	CUTA	2.68177	6.41642	3.00645	8.03584			0.843096	1.7939	0.518415	1.43238
	NM_001014440	ODF3B	1.09906	2.14215	0.534603	1.44854			0.000563885	1.00039	0.565022	1.47941
	NM_001014442	C1QTNF9B-AS1	0.0865597	1.06184	-0.476558	0.71869			0.821262	1.76695	1.38438	2.6106
	NM_001014443	USP21	1.13613	2.1979	1.10829	2.1559			0.899573	1.86551	0.927409	1.90186
	NM_001014764	EMC6	0.00570478	1.00396	-0.471366	0.721281			-1.10929	0.463523	-0.632215	0.645185
	NM_001014765	FBXO44	2.08953	4.2561	2.58901	6.01686			1.04189	2.05892	0.542409	1.4564
	NM_001014795	ILK	1.90373	3.7418	1.26568	2.4044			0.130668	1.0948	0.768726	1.70376
	NM_001014796	DDR2	-5.54925	0.0213554	-4.77064	0.0366347			1.283	2.43345	0.504391	1.41852
	NM_001014809	CRMP1	-6.10574	0.0145208	-2.33218	0.198583			3.23295	9.40191	-0.540602	0.687484
	NM_001014830	LINC01599	-10.5358	0.000673587	-13.8876	6.59806e-05			0.548568	1.46263	3.90032	14.9318
	NM_001014831	PAK4	-6.28268	0.0128447	-6.96661	0.00799543			-0.887159	0.540678	-0.203234	0.868601
	NM_001014837	CUTA	-4.54279	0.0429027	-4.1544	0.0561566			0.318833	1.24732	-0.069554	0.952933
	NM_001014838	CUTA	2.75661	6.75805	3.20641	9.2305			0.167698	1.12326	-0.282103	0.822391
	NM_001014839	NCDN	-0.449662	0.732214	-1.61214	0.327112			2.46374	5.51644	3.62622	12.3481
	NM_001014840	CUTA	-0.651901	0.636441	-0.646739	0.638722			0.333644	1.26019	0.328482	1.25569
	NM_001014841	NCDN	-4.5013	0.0441544	-4.54573	0.0428154			3.4649	11.0418	3.50933	11.3871
	NM_001014842	TM9SF1	0.449839	1.36589	0.19046	1.14113			0.403383	1.32261	0.662762	1.58311
	NM_001014979	CCDC189	1.79024	3.45873	1.55405	2.9364			1.37336	2.59074	1.60955	3.05157
	NM_001014980	FAM132A	1.79997	3.48213	1.89531	3.72002			-0.660166	0.632806	-0.755504	0.592339
	NM_001014988	LAT	1.32748	2.50964	1.18373	2.27163			1.80733	3.49995	1.95108	3.86665
	NM_001014989	LAT	-8.99899	0.00195449	-13.8551	6.7485e-05			1.48939	2.80771	6.34547	81.3164
	NM_001015	RPS11	0.974985	1.96562	0.886944	1.84925			-0.792547	0.577324	-0.704506	0.613653
	NM_001015001	CKMT1A	-3.75756	0.0739371	-10.6773	0.000610676			0.256627	1.19468	7.17637	144.645
	NM_001015038	PAGE2B	-1.2785	0.412225	-1.42445	0.372561			1.69967	3.24826	1.84562	3.59408
	NM_001015048	BAG5	-2.36017	0.194768	-1.6657	0.315191			-0.565309	0.675811	-1.25978	0.417608
	NM_001015049	BAG5	-1.61438	0.326606	-0.682994	0.622872			0.0477045	1.03362	-0.88368	0.541983
	NM_001015053	HDAC5	-6.93662	0.00816337	-9.10601	0.00181476			1.06047	2.08561	3.22986	9.38175
	NM_001015055	RTKN	1.66206	3.16469	1.37643	2.59626			1.12235	2.17701	1.40798	2.65365
	NM_001015508	PURG	-5.45216	0.0228422	-5.75049	0.018575			1.42515	2.68541	1.72348	3.30232
	NM_001015877	PHF6	-0.717752	0.608044	-0.380883	0.767968			1.61002	3.05257	1.27315	2.41689
	NM_001015878	AURKC	-0.0501192	0.965857	0.643937	1.56259			-0.907553	0.533089	-1.60161	0.329509
	NM_001015879	AURKC	-4.67141	0.0392432	-3.38008	0.0960494			-0.312656	0.805158	-1.60399	0.328966
	NM_001015881	TSC22D3	-1.2354	0.424725	-0.330203	0.795424			-0.569163	0.674008	-1.47436	0.359893
	NM_001015885	RAE1	1.94292	3.84484	2.07099	4.20174			-0.682049	0.623279	-0.810111	0.570338
	NM_001015891	AK6	1.87062	3.65689	1.70735	3.2656			0.239397	1.1805	0.402665	1.32195
	NM_001015892	TAF9	-1.41065	0.376142	-1.28787	0.409554			1.105	2.15099	0.98222	1.9755
	NM_001016	RPS12	1.39011	2.62099	1.53421	2.8963			-0.57672	0.670487	-0.720819	0.606753
	NM_001017	RPS13	1.41794	2.67204	1.57916	2.98795			-0.902779	0.534855	-1.064	0.478306
	NM_001017361	KHDC3L	-1.30211	0.405533	-9.65869	0.00123721			-1.58338	0.3337	6.77321	109.38
	NM_001017363	ARID3C	-2.68656	0.155333	-9.78841	0.00113082			1.15757	2.23082	8.25942	306.431
	NM_001017364	C4BPB	-1.98151	0.253225	-2.18441	0.220003			-0.369327	0.774144	-0.166427	0.891047
	NM_001017367	C4BPB	-1.54183	0.343449	-1.18003	0.441342			0.242356	1.18292	-0.119446	0.920541
	NM_001017368	RFFL	-5.5228	0.0217506	-5.64432	0.0199935			0.26808	1.2042	0.389601	1.31003
	NM_001017370	NHLRC3	0.365865	1.28865	0.516697	1.43068			2.29503	4.90766	2.1442	4.42048
	NM_001017372	SLC27A6	-3.39422	0.0951129	-8.11307	0.00361179			-0.741831	0.59798	3.97702	15.7472
	NM_001017392	SUGP2	-1.36826	0.387357	-0.995273	0.501641			0.701957	1.62671	0.328968	1.25611
	NM_001017395	TMCC1	-4.50555	0.0440245	-6.42445	0.0116425			0.0251943	1.01762	1.94409	3.84796
	NM_001017404	LGR6	0.143574	1.10464	-1.40733	0.37701			4.55288	23.4721	6.10378	68.7733
	NM_001017415	USP1	-2.77588	0.146008	-3.03668	0.121862			3.83805	14.301	4.09885	17.1347
	NM_001017416	USP1	-2.34094	0.197382	1.37572	2.59498			3.3837	10.4375	-0.332965	0.793903
	NM_001017420	ESCO2	-1.04931	0.4832	-2.46226	0.181463			2.56305	5.90956	3.976	15.736
	NM_001017423	ALDH18A1	-2.21713	0.215069	-2.2924	0.204136			2.2424	4.73184	2.31767	4.98527
	NM_001017434	PGBD2	-5.05212	0.0301412	-5.54505	0.0214178			4.2536	19.0749	4.74653	26.844
	NM_001017436	CT45A2; CT45A8; CT45A9	1.7225	3.30007	-2.1227	0.229617			-3.54286	0.0858013	0.302339	1.23314
	NM_001017437	CCDC157	1.73177	3.32134	1.69728	3.2429			-0.122752	0.918434	-0.0882699	0.94065
	NM_001017523	BTBD11	-0.197829	0.871862	0.609397	1.52562			0.94855	1.92993	0.141325	1.10292
	NM_001017524	SIRT3	-1.9665	0.255873	-2.86511	0.137251			1.16625	2.24428	2.06486	4.18392
	NM_001017526	ARHGAP8	-2.02147	0.246306	-9.57802	0.00130837			1.06669	2.09462	8.62323	394.322
	NM_001017535	VDR	-8.13276	0.00356283	-9.23922	0.0016547			1.95056	3.86525	3.05702	8.3225
	NM_001017536	VDR	1.04467	2.0629	0.738659	1.66862			1.93726	3.82977	2.24327	4.73469
	NM_001017915	INPP5D	-5.11929	0.02877	-6.36624	0.0121219			1.05733	2.08108	2.30428	4.93922
	NM_001017916	CYB561	-2.39662	0.189909	-2.22529	0.213856			-2.4392	0.184385	-2.61054	0.163738
	NM_001017917	CYB561	-10.7542	0.000578995	-5.94698	0.0162099			-2.05389	0.240834	-6.86107	0.00860223
	NM_001017920	DAPL1	-4.14255	0.0566199	-8.38963	0.00298175			-0.456513	0.728745	3.79057	13.838
	NM_001017921	VMAC	-4.02558	0.0614018	-4.32896	0.0497569			1.33939	2.53045	1.64278	3.12267
	NM_001017922	ERMAP	-5.03397	0.0305229	-4.44687	0.045852			1.5273	2.88246	0.940207	1.9188
	NM_001017923	C14orf28	-1.26742	0.415401	-1.29393	0.407839			0.275247	1.2102	0.301755	1.23264
	NM_001017927	C2orf76	-1.98404	0.252781	-3.51805	0.0872895			2.21657	4.64787	3.75058	13.4597
	NM_001017928	CCDC58	-3.25331	0.104871	-3.13949	0.11348			0.672486	1.59382	0.558662	1.4729
	NM_001017963	HSP90AA1	2.37621	5.19172	2.30237	4.93269			-0.0840317	0.943417	-0.0101938	0.992959
	NM_001017964	YDJC	-2.13449	0.227748	-3.24981	0.105126			0.607614	1.52374	1.72293	3.30106
	NM_001017967	MARVELD3	-1.33336	0.396843	-6.24388	0.0131949			3.62002	12.2952	8.53054	369.783
	NM_001017969	KIAA2026	-2.06225	0.239442	-2.61546	0.163181			1.14964	2.21858	1.70284	3.25542
	NM_001017971	ATP6AP1L	0.334609	1.26104	0.199983	1.14868			2.59341	6.03526	2.72804	6.62555
	NM_001017975	HFM1	-1.86449	0.274621	-0.300833	0.811783			0.0321738	1.02255	-1.53148	0.345922
	NM_001017980	VMA21	-1.27927	0.412003	-1.25271	0.41966			-0.396427	0.759737	-0.422992	0.745876
	NM_001017981	RNF215	1.99223	3.9785	2.29811	4.91815			0.275814	1.21068	-0.0300756	0.979369
	NM_001017989	OPA3	-7.90562	0.00417033	-7.23403	0.00664265			-0.306166	0.808788	-0.977762	0.507767
	NM_001017995	SH3PXD2B	-4.41909	0.0467435	-8.11124	0.00361638			-1.07684	0.474064	2.61531	6.12753
	NM_001017998	GNG10	-2.10159	0.233001	-1.87562	0.27251			0.481533	1.39623	0.255561	1.1938
	NM_001017999	KAZN	-3.24946	0.105151	-3.58214	0.0834963			2.40189	5.28496	2.73457	6.65562
	NM_001018	RPS15	0.103818	1.07461	-3.38699	0.0955906			-0.345244	0.787175	3.14556	8.84929
	NM_001018000	KAZN	-3.14426	0.113105	-2.63676	0.160789			1.861	3.6326	1.3535	2.55531
	NM_001018003	SORBS3	0.815475	1.75988	0.737113	1.66684			1.85432	3.61581	1.93268	3.81764
	NM_001018005	TPM1	-3.64407	0.0799884	-3.8892	0.0674894			2.12927	4.37497	2.3744	5.18522
	NM_001018008	TPM1	-0.511362	0.70156	-1.15575	0.448834			2.67245	6.3751	3.31683	9.96475
	NM_001018009	SH3BP5	-0.447348	0.73339	-0.390839	0.762686			2.62209	6.15641	2.56558	5.91993
	NM_001018011	ZBTB16	-2.8098	0.142615	-2.73819	0.149873			-2.74773	0.148885	-2.81934	0.141676
	NM_001018020	TPM1	-0.443475	0.735361	-1.25888	0.417867			3.07421	8.4223	3.88962	14.8215
	NM_001018024	CMC4	-2.26107	0.208617	-2.29177	0.204225			0.644926	1.56366	0.675623	1.59729
	NM_001018025	MTCP1	1.8833	3.68919	2.04496	4.12663			0.466077	1.38135	0.304418	1.23492
	NM_001018036	TSHR	-1.78005	0.291173	-7.34206	0.00616337			3.61664	12.2664	9.17865	579.494
	NM_001018038	VPS13A	1.24158	2.36458	1.56821	2.96536			0.859598	1.81453	0.532973	1.44691
	NM_001018039	SFMBT2	-7.30379	0.00632908	-5.24857	0.0263041			2.17354	4.51129	0.118321	1.08547
	NM_001018041	EPM2A	-5.25773	0.0261376	-6.05399	0.0150511			1.54564	2.91934	2.3419	5.0697
	NM_001018047	MAP3K19	-6.33491	0.012388	-7.08989	0.00734058			2.03173	4.08894	2.78671	6.90054
	NM_001018052	POLR3H	-5.02448	0.0307243	-4.5906	0.0415042			0.770394	1.70574	0.336517	1.2627
	NM_001018053	PFKFB2	1.25992	2.39483	1.20328	2.30263			0.11684	1.08436	0.17348	1.12778
	NM_001018064	NTRK2	-5.44096	0.0230202	-3.65197	0.0795513			-2.31175	0.201416	-4.10074	0.0582848
	NM_001018068	SERBP1	-3.4357	0.0924168	-5.17059	0.027765			-0.485065	0.714465	1.24982	2.37812
	NM_001018069	SERBP1	0.947982	1.92917	0.717628	1.64448			-0.441008	0.73662	-0.210654	0.864145
	NM_001018070	CORO1B	1.9545	3.87582	1.76985	3.41019			3.36349	10.2923	3.54814	11.6976
	NM_001018071	FRMPD2	-1.6987	0.308063	-2.27802	0.206181			-0.119379	0.920584	0.459937	1.37548
	NM_001018072	BTBD11	-6.49578	0.0110809	-5.87553	0.017033			1.29867	2.46001	0.678415	1.60038
	NM_001018074	NR3C1	-6.4853	0.0111617	-3.53226	0.0864337			1.63554	3.10705	-1.31749	0.401232
	NM_001018075	NR3C1	-4.79362	0.0360558	-3.07438	0.118719			1.27418	2.41862	-0.445061	0.734553
	NM_001018076	NR3C1	-1.77416	0.292364	-1.88366	0.270996			0.020915	1.0146	0.13041	1.0946
	NM_001018077	NR3C1	-0.102935	0.931137	-0.191457	0.875721			-0.123264	0.918108	-0.0347426	0.976206
	NM_001018078	FPGS	2.01029	4.02864	1.95931	3.88876			0.644183	1.56285	0.695167	1.61907
	NM_001018088	VPS13C	-1.09753	0.467317	-1.26065	0.417356			1.33571	2.52401	1.49884	2.82614
	NM_001018089	ICE2	-4.39108	0.0476599	-4.34435	0.0492291			1.91304	3.76602	1.8663	3.64598
	NM_001018102	POLR2M	-8.20697	0.00338421	-8.38006	0.00300159			-0.645324	0.639349	-0.472231	0.720849
	NM_001018104	FAHD1	-1.70088	0.307599	-2.22757	0.213518			0.680264	1.60243	1.20695	2.3085
	NM_001018111	PODXL	-2.11661	0.230589	-9.9727	0.000995216			-0.577296	0.670219	7.2788	155.288
	NM_001018112	FANCA	0.787494	1.72607	0.0267586	1.01872			2.41598	5.33683	3.17672	9.04249
	NM_001018113	FANCB	-2.60061	0.164869	-2.85436	0.138277			-1.00823	0.497156	-0.754478	0.592761
	NM_001018115	FANCD2	1.54207	2.91212	1.40905	2.65562			0.632616	1.55037	0.765641	1.70012
	NM_001018116	MURC	-6.78261	0.00908301	-10.7218	0.000592121			0.912401	1.88218	4.85161	28.8722
	NM_001018137	NME2	-3.4171	0.0936162	-6.07048	0.01488			0.00685911	1.00477	2.66024	6.3214
	NM_001018138	NME2	-1.57953	0.33459	-1.59806	0.33032			-0.517828	0.698423	-0.499298	0.707451
	NM_001018139	NME2	-6.19639	0.0136364	-10.8392	0.000545861			-0.676451	0.625702	3.96634	15.631
	NM_001018159	NAE1	-2.57175	0.1682	-3.1944	0.109242			1.45308	2.73793	2.07574	4.21561
	NM_001018161	PON2	-0.296923	0.813987	-0.440175	0.737045			1.24998	2.37839	1.39324	2.62667
	NM_001018837	HAX1	-3.87184	0.0683064	-4.0084	0.0621373			1.00697	2.00969	1.14353	2.20921
	NM_001019	RPS15A	-2.44546	0.183587	-2.0898	0.234912			-0.790825	0.578013	-1.14648	0.451725
	NM_001020	RPS16	1.82671	3.54728	1.77029	3.41122			-1.03137	0.489244	-0.974951	0.508757
	NM_001020658	PUM1	-4.00312	0.0623652	-3.94188	0.0650694			-0.648062	0.638137	-0.709301	0.611617
	NM_001020819	MYADM	-6.02205	0.015388	-9.69215	0.00120885			-3.99712	0.0626249	-0.327017	0.797183
	NM_001020821	MYADM	-2.94978	0.129428	-3.00458	0.124604			-4.09656	0.0584538	-4.04176	0.0607168
	NM_001020825	NR3C1	-10.0337	0.000953989	-6.49669	0.0110739			0.371335	1.29355	-3.16572	0.111436
	NM_001022	RPS19	0.465121	1.38043	0.495144	1.40946			-0.8411	0.558218	-0.871123	0.546721
	NM_001023	RPS20	0.516646	1.43063	0.726476	1.65459			-0.789724	0.578455	-0.999554	0.500155
	NM_001023560	ZSCAN26	-2.89567	0.134374	-6.3022	0.0126721			1.04148	2.05833	4.44801	21.8265
	NM_001023561	ZNF749	-2.54038	0.171897	-3.56609	0.0844308			0.50548	1.4196	1.53118	2.89023
	NM_001023563	ZNF805	-2.97499	0.127186	-3.08386	0.117941			-0.466975	0.72348	-0.358109	0.780187
	NM_001023567	GOLGA8B	-6.43238	0.0115788	-4.38999	0.0476959			0.636012	1.55403	-1.40637	0.377259
	NM_001023570	IQCB1	-2.4475	0.183328	-2.98837	0.126012			0.0631673	1.04476	0.604032	1.51996
	NM_001023571	IQCB1	0.113181	1.08161	0.403415	1.32264			0.250891	1.18994	-0.0393435	0.973098
	NM_001023587	ABCC5	-0.109077	0.927181	-0.175134	0.885685			2.32243	5.00175	2.38849	5.2361
	NM_001024	RPS21	1.8573	3.62328	1.88043	3.68184			-0.563706	0.676562	-0.586837	0.665801
	NM_001024024	GCH1	-1.97486	0.254394	-3.29413	0.101946			0.343736	1.26904	1.663	3.16675
	NM_001024070	GCH1	-3.44098	0.0920791	-3.90067	0.0669547			0.260741	1.19809	0.72043	1.64767
	NM_001024071	GCH1	-2.29922	0.203173	-2.36882	0.193604			-0.385123	0.765713	-0.315523	0.80356
	NM_001024074	HNMT	-1.73955	0.299464	-6.74623	0.00931501			3.90267	14.9562	8.90935	480.82
	NM_001024075	HNMT	-3.64689	0.079832	-6.55132	0.0106624			1.51106	2.85019	4.41549	21.34
	NM_001024094	NR3C1	-6.88259	0.00847489	-7.97139	0.00398448			-0.083142	0.944	1.00566	2.00786
	NM_001024210	S100A13	-2.9251	0.131661	-2.72747	0.15099			1.07151	2.10164	0.873888	1.8326
	NM_001024212	S100A13	-3.32813	0.0995708	-2.05648	0.240403			3.36735	10.3198	2.09569	4.2743
	NM_001024213	S100A13	-3.52968	0.0865884	-2.40022	0.189436			2.40383	5.29205	1.27436	2.41892
	NM_001024216	FBLIM1	-7.39189	0.00595414	-7.55586	0.00531447			0.110295	1.07945	0.274261	1.20937
	NM_001024226	ARF1	-11.1797	0.000431102	-12.9478	0.00012657			-1.07535	0.474557	0.692749	1.61636
	NM_001024227	ARF1	-9.57856	0.00130787	-14.9502	3.15888e-05			-0.230269	0.852476	5.1414	35.2951
	NM_001024228	ARF1	2.3066	4.94715	2.12487	4.36163			-0.983313	0.505817	-0.801582	0.57372
	NM_001024381	TM2D2	-3.77356	0.0731214	-3.64058	0.0801819			-0.304346	0.809809	-0.43733	0.7385
	NM_001024382	HMBS	1.89703	3.72446	1.91508	3.77134			1.46793	2.76624	1.44988	2.73186
	NM_001024401	SBK1	-1.24738	0.421213	-1.69507	0.30884			2.791	6.92112	3.2387	9.4394
	NM_001024452	GLRA4	-11.3311	0.000388156	-4.60404	0.0411193			1.72002	3.29441	-5.00701	0.0310985
	NM_001024455	RGAG4	-0.124516	0.917312	-0.670163	0.628436			-0.372028	0.772695	0.173618	1.12788
	NM_001024457	RGPD1	-10.8187	0.000553677	-10.5668	0.000659297			-0.412469	0.751337	-0.664352	0.630972
	NM_001024466	SOD2	-3.75479	0.0740793	-3.09898	0.116711			-0.395149	0.760411	-1.05095	0.48265
	NM_001024593	MSS51	0.0163871	1.01142	0.802001	1.74352			2.48894	5.61366	1.70333	3.25651
	NM_001024594	C1orf53	-1.48033	0.358406	-1.78252	0.290674			3.58089	11.9661	3.88308	14.7544
	NM_001024596	ZNF772	-0.664123	0.631072	-1.86971	0.273628			2.47741	5.56898	3.683	12.8438
	NM_001024601	SPATA45	-5.25381	0.0262087	-6.05124	0.0150798			2.81863	7.0549	3.61606	12.2615
	NM_001024603	C7orf77	-3.65579	0.0793409	-6.30519	0.0126459			1.32214	2.50036	3.97154	15.6874
	NM_001024611	LRRC66	-2.07819	0.236812	-2.41852	0.187048			1.89884	3.72913	2.23917	4.72126
	NM_001024629	NRP1	-2.78246	0.145343	-8.66176	0.00246917			2.57073	5.9411	8.45002	349.711
	NM_001024630	RUNX2	-2.36573	0.194019	-2.18524	0.219876			-0.828759	0.563013	-1.00925	0.496806
	NM_001024649	CANX	-2.28904	0.204611	-2.30125	0.202887			0.214767	1.16052	0.226974	1.17038
	NM_001024656	ASPDH	-0.697069	0.616824	-0.691703	0.619123			1.76635	3.40193	1.76099	3.38929
	NM_001024660	KALRN	-3.85788	0.0689702	-4.79541	0.0360111			-2.31432	0.201057	-1.37679	0.385074
	NM_001024662	RPL6	1.4783	2.7862	1.3139	2.48613			-0.22739	0.854179	-0.0629966	0.957274
	NM_001024666	SH3KBP1	-5.10885	0.0289789	-3.18359	0.110064			1.76433	3.39715	-0.160938	0.894443
	NM_001024674	LIN52	-2.666	0.157563	-2.62878	0.161681			1.21938	2.32847	1.18216	2.26917
	NM_001024678	LRRC24	-0.333788	0.79345	0.273886	1.20906			1.90773	3.75218	1.30005	2.46238
	NM_001024680	FBXO48	-0.0421195	0.971227	-1.1356	0.455146			1.85348	3.6137	2.94696	7.7112
	NM_001024683	ZNF688	-4.45016	0.0457476	-3.97499	0.063593			1.63623	3.10853	1.16106	2.23621
	NM_001024732	MECR	-6.86043	0.00860607	-8.07893	0.00369827			2.14173	4.41291	3.36023	10.2691
	NM_001024736	CD276	-0.792601	0.577302	-6.30291	0.0126659			7.78753	220.943	13.2978	10070.4
	NM_001024807	APLP1	-4.86661	0.0342772	-4.84744	0.0347355			-1.0926	0.468915	-1.11177	0.462728
	NM_001024808	BCL7A	-3.72958	0.0753851	-3.88851	0.0675215			-0.350636	0.784238	-0.191703	0.875572
	NM_001024809	RARA	1.07594	2.10809	1.22293	2.33421			-1.82051	0.283121	-1.96751	0.255695
	NM_001024843	TNRC6B	-4.77751	0.0364608	-4.49923	0.0442178			0.279952	1.21415	0.00167225	1.00116
	NM_001024845	SLC6A9	-0.959981	0.514064	-1.02484	0.491465			1.40805	2.65378	1.47291	2.77581
	NM_001024847	TGFBR2	-5.51161	0.02192	-5.62053	0.020326			-0.533643	0.690808	-0.424727	0.74498
	NM_001024855	ZNF197	0.377635	1.29921	0.211698	1.15805			1.61959	3.07288	1.78553	3.44745
	NM_001024858	SPTB	-2.57274	0.168084	-5.02811	0.030647			8.31718	318.949	10.7726	1749.29
	NM_001024924	EXOC1	-1.69029	0.309865	-1.71676	0.304231			0.559351	1.47361	0.585824	1.5009
	NM_001024937	MINK1	-2.10119	0.233067	-2.47152	0.180301			0.599344	1.51503	0.969682	1.95841
	NM_001024939	SLC2A11	0.748229	1.67973	0.764234	1.69847			0.882561	1.84365	0.866556	1.8233
	NM_001024944	ASL	2.01544	4.04304	2.1418	4.41311			1.5482	2.92452	1.42185	2.67928
	NM_001024946	ASL	1.34306	2.53689	1.31216	2.48313			1.38894	2.61887	1.41984	2.67557
	NM_001024956	SC5D	-0.543905	0.685912	-0.400971	0.757348			0.463231	1.37863	0.320297	1.24859
	NM_001024957	BRMS1	-4.02568	0.0613972	-4.63737	0.0401801			-0.581844	0.668109	0.0298462	1.0209
	NM_001024959	ARPC4	-2.60893	0.163921	-3.06977	0.119098			0.80124	1.7426	1.26208	2.39842
	NM_001024960	ARPC4	-2.59488	0.165525	-2.06845	0.238415			1.973	3.92585	1.44657	2.7256
	NM_001025	RPS23	0.270297	1.20606	0.282896	1.21663			-0.594914	0.662084	-0.607513	0.656327
	NM_001025070	RPS14	-0.67725	0.625356	-0.212177	0.863234			0.755701	1.68845	0.290627	1.22317
	NM_001025071	RPS14	-0.941599	0.520655	-0.00434897	0.99699			0.751041	1.68301	-0.186209	0.878912
	NM_001025076	CELF2	-7.91071	0.00415564	-9.19755	0.00170318			0.156563	1.11463	1.4434	2.71962
	NM_001025077	CELF2	-4.90664	0.0333392	-5.13549	0.0284487			0.587173	1.5023	0.816033	1.76056
	NM_001025091	ABCF1	-0.25698	0.836838	-0.194781	0.873706			-1.28147	0.411376	-1.34367	0.394017
	NM_001025100	MBP	-6.61363	0.0102117	-6.64952	0.00996084			1.30108	2.46413	1.33696	2.52619
	NM_001025101	MBP	-4.65905	0.0395809	-3.78877	0.0723549			1.54628	2.92063	0.675996	1.5977
	NM_001025105	CSNK1A1	-3.93563	0.0653519	-4.17558	0.0553381			-0.968741	0.510952	-0.728783	0.603413
	NM_001025107	ADAR	1.74934	3.36205	1.65156	3.14174			-0.0489059	0.966669	0.0488722	1.03446
	NM_001025108	AFF3	-4.13746	0.0568199	-2.81471	0.142131			1.49653	2.82163	0.173781	1.12801
	NM_001025109	CD34	-0.354263	0.782269	-3.74337	0.0746676			7.71661	210.345	11.1057	2203.72
	NM_001025159	CD74	-0.621475	0.650006	-1.41119	0.376			0.835268	1.78419	1.62499	3.08439
	NM_001025161	CYP2D6	-6.3975	0.0118621	-6.38199	0.0119903			1.39756	2.63456	1.38205	2.60639
	NM_001025195	CES1	-2.88251	0.135605	-8.99066	0.00196581			4.26546	19.2323	10.3736	1326.68
	NM_001025199	CHI3L2	0.43648	1.3533	0.491699	1.4061			2.98498	7.91717	2.92977	7.61986
	NM_001025200	CTRB2	-1.8731	0.272987	-9.03849	0.0019017			-1.83639	0.280021	5.329	40.1967
	NM_001025201	CHN1	-6.04169	0.0151799	-6.92883	0.00820758			0.88555	1.84747	1.77269	3.4169
	NM_001025204	U2AF1	-3.75326	0.0741576	-2.80859	0.142735			-0.180051	0.882672	-1.12472	0.458591
	NM_001025205	AP2M1	-0.702493	0.61451	-1.15853	0.44797			1.70413	3.25832	2.16016	4.46966
	NM_001025232	CLLU1OS	-0.936785	0.522396	-1.97458	0.254444			3.82135	14.1364	4.85914	29.0234
	NM_001025233	CLLU1	-6.21018	0.0135067	-8.82208	0.00220948			8.83728	457.389	11.4492	2796.06
	NM_001025234	TSPAN4	-3.20233	0.108643	-2.77222	0.146379			2.44034	5.42768	2.01023	4.02845
	NM_001025237	TSPAN4	1.15523	2.2272	1.209	2.31177			0.970853	1.96	0.917086	1.8883
	NM_001025242	IRAK1	-3.42783	0.0929222	-3.5412	0.0859			-1.00395	0.498631	-0.89059	0.539394
	NM_001025247	TAF5L	-3.73837	0.0749271	-3.48097	0.0895622			0.111133	1.08008	-0.146269	0.903584
	NM_001025248	DUT	-6.50052	0.0110446	-6.38021	0.0120051			0.611507	1.52785	0.491201	1.40561
	NM_001025249	DUT	-6.02693	0.015336	-5.39915	0.023697			1.21054	2.31425	0.582763	1.49771
	NM_001025253	TPD52	-5.74801	0.018607	-5.17005	0.0277754			1.47648	2.78268	0.898512	1.86414
	NM_001025265	CXorf65	-1.43286	0.370396	-1.21133	0.43187			-0.490634	0.711712	-0.712163	0.610404
	NM_001025290	DPPA5	-1.8345	0.280388	-9.45694	0.00142291			-1.24255	0.422624	6.37988	83.2789
	NM_001025300	RAB12	-0.598792	0.660307	-0.477071	0.718435			-0.571525	0.672905	-0.693246	0.618461
	NM_001025389	AMPD3	-2.90978	0.133067	-2.28609	0.20503			-3.24248	0.105661	-3.86617	0.0685752
	NM_001025390	AMPD3	-2.38846	0.190986	-2.60727	0.16411			0.394447	1.31444	0.613256	1.52971
	NM_001025433	NQO1	-2.72997	0.150729	-3.72416	0.0756685			3.55318	11.7385	4.54737	23.3827
	NM_001025434	NQO1	-1.95585	0.257768	-2.10467	0.232504			3.45299	10.951	3.60181	12.141
	NM_001025579	NDEL1	-11.131	0.000445908	-16.339	1.2063e-05			2.2217	4.66443	7.42978	172.42
	NM_001025591	SCGB2B2	0.289562	1.22227	0.431227	1.34838			1.01255	2.01748	0.870888	1.82879
	NM_001025603	RFX5	0.76346	1.69756	1.00831	2.01156			1.14492	2.21134	0.900069	1.86616
	NM_001025604	ARRDC2	-1.36736	0.3876	-1.02022	0.49304			-2.04961	0.241549	-2.39675	0.189892
	NM_001025616	ARHGAP24	-8.0998	0.00364518	-7.46173	0.00567277			1.19394	2.28776	0.55587	1.47006
	NM_001025780	ABHD17B	-2.51737	0.174661	-2.49139	0.177834			-0.52296	0.695943	-0.548938	0.683523
	NM_001025930	TTLL3	-0.128535	0.91476	-1.35242	0.391634			0.652105	1.57146	1.87599	3.67054
	NM_001026213	CYP11B1	-3.71754	0.0760169	-9.53939	0.00134387			-1.27262	0.413908	4.54923	23.4129
	NM_001028	RPS25	1.50629	2.84078	1.51874	2.86541			-0.877994	0.544124	-0.890451	0.539445
	NM_001029	RPS26	-2.27	0.20733	-4.47621	0.044929			-0.669559	0.628699	1.53665	2.9012
	NM_001029835	CCM2	-0.769341	0.586685	-0.735474	0.600621			2.28814	4.88425	2.25427	4.77093
	NM_001029839	TCAIM	1.60843	3.0492	1.83143	3.55891			4.11326	17.3067	3.89026	14.828
	NM_001029859	KCTD21	-7.50012	0.00552382	-6.53903	0.0107537			1.34002	2.53155	0.378932	1.30038
	NM_001029860	FBXO43	-1.90859	0.266353	0.521252	1.4352			4.98105	31.5824	2.55121	5.86124
	NM_001029869	PLAC8L1	-1.29506	0.407519	-1.25072	0.420238			1.46541	2.76141	1.42107	2.67784
	NM_001029871	RSPO4	-3.04161	0.121446	-3.88496	0.067688			1.03472	2.04871	1.87806	3.67581
	NM_001029880	SFMBT2	-0.13728	0.909232	-0.0480051	0.967273			0.715023	1.64151	0.625748	1.54301
	NM_001029882	AHDC1	1.21456	2.32071	0.606578	1.52264			0.667126	1.58791	1.27511	2.42018
	NM_001029884	PLEKHG1	0.670795	1.59195	0.464853	1.38018			0.593227	1.50862	0.799169	1.7401
	NM_001029885	CPTP	1.23267	2.35002	1.15892	2.23291			0.899462	1.86537	0.97321	1.9632
	NM_001029896	WDR45	-2.44423	0.183744	-2.58869	0.166237			0.816895	1.76161	0.961347	1.94713
	NM_001029954	CDNF	-2.62742	0.161834	-2.7832	0.145269			2.06511	4.18467	2.2209	4.66185
	NM_001029976	ZNF16	-3.1406	0.113392	-2.44262	0.183949			0.695292	1.61921	-0.00269038	0.998137
	NM_001029997	ZNF181	-3.70338	0.0767666	-5.13868	0.028386			2.68167	6.41597	4.11697	17.3513
	NM_001029998	SLC10A7	-1.93371	0.261755	-1.97558	0.254268			1.17636	2.26006	1.21822	2.3266
	NM_001030	RPS27	-1.25492	0.419016	-3.38342	0.0958276			-0.0136974	0.990551	2.1148	4.33129
	NM_001030001	RPS29	-2.67041	0.157082	-2.65406	0.158872			0.188098	1.13926	0.171753	1.12643
	NM_001030002	GRB7	-2.6781	0.156247	-2.64386	0.16			4.08094	16.9234	4.0467	16.5264
	NM_001030005	CPLX3	-1.59537	0.330938	-1.56459	0.338074			-0.267189	0.830937	-0.29797	0.813396
	NM_001030006	AP2B1	-1.44899	0.366277	-1.40591	0.377379			0.47837	1.39317	0.43529	1.35218
	NM_001030007	AP1G1	-9.01538	0.00193241	-20.6205	6.20303e-07			-0.668253	0.629268	10.9369	1960.34
	NM_001030009	RPS15A	-0.950775	0.517354	-0.948667	0.518111			-0.769672	0.586551	-0.77178	0.585694
	NM_001030010	ALDH3B1	-0.132539	0.912224	-0.029076	0.980048			3.53178	11.5657	3.42831	10.7653
	NM_001030018	APRT	0.364376	1.28732	0.0859177	1.06136			-0.153654	0.898971	0.124804	1.09036
	NM_001030055	ARHGAP5	-5.97695	0.0158766	-6.11178	0.0144601			0.629455	1.54698	0.764276	1.69852
	NM_001030059	PLPP4	-4.41184	0.0469791	-8.43695	0.00288552			1.80452	3.49312	5.82963	56.8715
	NM_001030273	ARNTL	-2.86625	0.137143	-3.33045	0.099411			-0.805513	0.572158	-0.34131	0.789324
	NM_001030288	SPN	-0.130416	0.913568	-7.49428	0.00554621			4.81453	28.1395	12.1784	4635.13
	NM_001031	RPS28	0.15484	1.1133	-2.01672	0.24712			-0.262637	0.833563	1.90892	3.75527
	NM_001031615	ALDH3B2	-0.210634	0.864158	0.744336	1.6752			0.192546	1.14278	-0.762423	0.589505
	NM_001031617	COX19	-2.73172	0.150546	-2.6613	0.158077			0.746352	1.67755	0.675932	1.59763
	NM_001031623	ZNF451	-1.90247	0.267486	-1.80048	0.287078			0.114618	1.08269	0.0126349	1.0088
	NM_001031628	SMAGP	-2.95898	0.128605	-1.90951	0.266182			-1.68594	0.310799	-2.73541	0.150162
	NM_001031665	ZNF816	-3.02306	0.123018	-3.10812	0.115974			1.10782	2.1552	1.19288	2.28609
	NM_001031672	CYB5RL	-2.90257	0.133733	-2.88603	0.135275			1.76381	3.39593	1.74727	3.35723
	NM_001031680	RUNX3	-2.36697	0.193853	-2.39424	0.190223			-1.74129	0.299103	-1.71401	0.304811
	NM_001031681	CTNS	-1.32318	0.399653	-1.42021	0.373657			1.15581	2.2281	1.25284	2.38311
	NM_001031684	SRSF7	-0.940385	0.521094	-0.857934	0.551742			0.234519	1.17651	0.152068	1.11116
	NM_001031689	PLAA	2.02827	4.07916	2.12273	4.35519			-0.732502	0.601859	-0.826966	0.563713
	NM_001031690	FAM131B	1.19804	2.29427	0.639592	1.55789			-0.36074	0.778765	0.197704	1.14687
	NM_001031693	HHLA3	-5.45801	0.0227496	-6.8832	0.00847133			3.14836	8.86649	4.57354	23.8108
	NM_001031694	SCMH1	-0.627829	0.647149	-0.714786	0.609296			1.34182	2.5347	1.42877	2.69218
	NM_001031696	PLD3	-6.00953	0.0155221	-4.24134	0.0528723			1.84926	3.60315	0.0810747	1.05781
	NM_001031698	PRPF40B	-0.704002	0.613867	-0.355911	0.781376			1.86057	3.63152	1.51248	2.853
	NM_001031701	NT5DC3	0.462585	1.37801	0.389667	1.31009			1.22729	2.34128	1.30021	2.46265
	NM_001031703	ELP6	-1.48266	0.357828	-1.49704	0.354279			1.39166	2.6238	1.40604	2.65009
	NM_001031709	RNLS	-0.354891	0.781929	-0.906691	0.533407			1.59414	3.01915	2.14594	4.42581
	NM_001031711	ERGIC1	-2.8931	0.134614	-2.95611	0.128862			-0.00327683	0.997731	0.0597242	1.04227
	NM_001031712	TRMT11	1.78748	3.45212	1.89824	3.72759			0.49599	1.41029	0.38523	1.30607
	NM_001031713	MCUR1	-1.67435	0.313308	-2.2159	0.215252			0.416503	1.33469	0.958059	1.94269
	NM_001031715	IQCH	-3.98216	0.0632775	-2.77005	0.146599			1.02466	2.03449	-0.187444	0.87816
	NM_001031716	NABP1	-0.525804	0.694572	-0.53273	0.691245			1.41799	2.67212	1.42491	2.68498
	NM_001031717	CRELD1	-0.613325	0.653688	-1.43331	0.370281			0.246648	1.18645	1.06663	2.09454
	NM_001031719	DHRS12	-1.90974	0.26614	-3.02613	0.122756			0.472244	1.38727	1.58863	3.00764
	NM_001031720	GSTCD	-0.413015	0.751052	-0.412591	0.751273			1.25491	2.38652	1.25448	2.38582
	NM_001031721	ZNF613	-2.26794	0.207626	-2.68496	0.155506			1.61811	3.06973	2.03513	4.0986
	NM_001031722	ATAT1	1.43083	2.69602	0.923245	1.89638			2.09417	4.26981	2.60176	6.07025
	NM_001031725	DDX59	-0.362162	0.777998	-0.922015	0.527771			0.250999	1.19003	0.810852	1.75425
	NM_001031727	MRI1	-1.69388	0.309095	-2.16481	0.223012			1.85541	3.61854	2.32634	5.0153
	NM_001031732	YTHDC1	-0.49741	0.708378	-0.745853	0.596315			-1.06082	0.479361	-0.812372	0.569445
	NM_001031734	FDX1L	0.834752	1.78355	0.893074	1.85713			1.76105	3.38945	1.70273	3.25516
	NM_001031737	CCDC78	1.95383	3.87401	1.98864	3.96863			0.626694	1.54402	0.59188	1.50721
	NM_001031738	TMEM150A	-0.35076	0.784171	-0.550647	0.682714			1.3457	2.54153	1.54559	2.91923
	NM_001031740	MANEAL	-3.86526	0.0686186	-6.56835	0.0105373			0.81849	1.76356	3.52158	11.4842
	NM_001031743	CFAP206	-0.981652	0.5064	-0.961672	0.513461			0.395806	1.31568	0.375827	1.29758
	NM_001031745	RIBC1	2.12004	4.34705	2.05728	4.162			1.32335	2.50247	1.38611	2.61374
	NM_001031746	VSTM4	-11.1851	0.000429475	-12.5207	0.00017018			0.0721218	1.05126	1.40764	2.65302
	NM_001031748	C12orf40	-0.89169	0.538982	-5.53093	0.0216284			5.59783	48.4301	10.2371	1206.88
	NM_001031800	TIPRL	-0.511545	0.701471	0.360882	1.28421			-0.309115	0.807137	-1.18154	0.44088
	NM_001031801	LIMK2	-8.00167	0.00390173	-15.6819	1.90229e-05			0.101807	1.07312	7.78204	220.104
	NM_001031803	LLGL2	0.915701	1.88649	1.0491	2.06924			0.199325	1.14816	0.0659237	1.04675
	NM_001031806	ALDH3A2	-2.87876	0.135959	-3.59512	0.0827488			3.35858	10.2573	4.07494	16.8531
	NM_001031835	PHKB	1.77176	3.4147	1.82554	3.54441			1.53534	2.89856	1.48155	2.79249
	NM_001031847	CPT1A	-3.19868	0.108919	-3.74624	0.0745197			0.740547	1.67081	1.2881	2.44207
	NM_001031848	SERPINB8	-3.89131	0.0673907	-2.15571	0.224423			0.674541	1.59609	-1.06106	0.47928
	NM_001031849	MASP1	-1.1917	0.437787	-8.80479	0.00223612			-2.56638	0.168827	5.04671	33.053
	NM_001031854	ACCSL	-0.164868	0.89201	-10.7507	0.000580386			0.356042	1.27991	10.9419	1967.13
	NM_001032	RPS29	1.19637	2.29162	1.35603	2.55981			-0.619944	0.650696	-0.779609	0.582525
	NM_001032278	MMP28	1.76793	3.40566	0.718461	1.64543			0.064231	1.04553	1.1137	2.16401
	NM_001032279	RCE1	0.580299	1.49516	0.762937	1.69694			0.577849	1.49262	0.395211	1.31514
	NM_001032280	TFAP2A	-0.567777	0.674656	-4.97134	0.0318769			1.56968	2.96838	5.97324	62.824
	NM_001032283	TMPO	1.99878	3.99661	1.99723	3.99232			0.792239	1.73176	0.793788	1.73362
	NM_001032284	TMPO	-1.63573	0.321807	-1.74665	0.297992			0.686724	1.60962	0.797644	1.73826
	NM_001032287	NR2C1	-0.854224	0.553163	-0.0681417	0.953866			0.691182	1.61461	-0.0949012	0.936336
	NM_001032292	ZNF174	-0.812818	0.569269	-0.613982	0.653391			2.68645	6.43728	2.48762	5.6085
	NM_001032295	SERPING1	0.547224	1.46127	-5.58324	0.0208583			3.18938	9.12216	9.31984	639.073
	NM_001032296	STK24	-4.08	0.0591285	-4.06945	0.0595626			0.376407	1.2981	0.365853	1.28864
	NM_001032367	SPINT1	1.73424	3.32705	1.2356	2.35479			2.50056	5.65905	2.9992	7.99559
	NM_001032372	ZNF226	-0.697991	0.61643	-0.698259	0.616316			2.63484	6.21108	2.63511	6.21224
	NM_001032373	ZNF226	-0.504729	0.704793	-0.369004	0.774317			2.40456	5.29474	2.26884	4.81934
	NM_001032374	ZNF226	-1.30696	0.404171	-1.98831	0.252033			2.77439	6.84185	3.45574	10.9719
	NM_001032377	SULT6B1	-2.1956	0.218302	-6.10062	0.0145724			1.8213	3.53399	5.72632	52.9412
	NM_001032383	PQBP1	-1.0348	0.488083	-1.44242	0.367949			-0.72054	0.60687	-0.312917	0.805012
	NM_001032384	PQBP1	-2.40027	0.189429	-2.38516	0.191424			0.36346	1.28651	0.348344	1.2731
	NM_001032386	SUOX	0.384974	1.30584	-0.497161	0.7085			3.25688	9.55911	4.13901	17.6184
	NM_001032387	SUOX	0.636417	1.55446	0.0662471	1.04699			2.7419	6.68953	3.31207	9.93193
	NM_001032393	HNRNPH2	-2.16204	0.22344	-3.07583	0.118599			-0.249092	0.841426	0.664701	1.58524
	NM_001032396	PJA1	-2.05243	0.241078	-1.64724	0.319251			-0.15772	0.896441	-0.562912	0.676935
	NM_001032409	OAS1	-4.1445	0.0565433	-3.00854	0.124262			5.24849	38.0149	4.11253	17.298
	NM_001032410	USP16	-4.66284	0.0394772	-2.85765	0.137963			-0.225227	0.855461	-2.03041	0.244785
	NM_001032726	RAB41	-4.22737	0.0533869	-4.55565	0.0425219			0.660585	1.58072	0.988866	1.98462
	NM_001032730	USP48	-0.118832	0.920933	-4.02069e-05	0.999972			0.41733	1.33545	0.298538	1.2299
	NM_001032998	KYNU	-4.88365	0.0338747	-3.79394	0.072096			1.17522	2.25828	0.0855114	1.06106
	NM_001032999	CBFA2T2	-5.92931	0.0164096	-6.06229	0.0149647			2.45701	5.49079	2.58999	6.02093
	NM_001033	RRM1	0.336738	1.2629	0.307809	1.23783			-0.468353	0.722789	-0.439423	0.73743
	NM_001033024	FBXO7	-7.61559	0.00509892	-7.72872	0.00471437			-0.959704	0.514162	-0.84658	0.556102
	NM_001033026	TMEM259	1.13637	2.19828	1.1872	2.27711			0.187948	1.13914	0.137117	1.09971
	NM_001033028	CYFIP1	1.45177	2.73543	0.912785	1.88268			2.85406	7.23034	3.39305	10.5053
	NM_001033030	FAIM	-3.72622	0.0755605	-2.21239	0.215777			-0.421811	0.746487	-1.93565	0.261404
	NM_001033031	FAIM	-5.04682	0.0302521	-3.37351	0.0964876			0.491311	1.40572	-1.182	0.440741
	NM_001033032	FAIM	-3.33227	0.0992856	-4.10197	0.0582351			-0.928356	0.525457	-0.158659	0.895858
	NM_001033045	GPR155	-3.78085	0.0727527	-2.96887	0.127726			1.83044	3.55646	1.01846	2.02576
	NM_001033050	MTERF2	-5.54061	0.0214837	-4.04119	0.0607409			2.61244	6.11539	1.11302	2.16298
	NM_001033053	NLRP1	-3.04501	0.12116	-3.0118	0.123981			0.96002	1.94534	0.926813	1.90107
	NM_001033056	GLUL	-0.997858	0.500743	-1.02113	0.492729			1.33793	2.52788	1.3612	2.56899
	NM_001033082	MYCL	-3.5596	0.0848112	-6.68068	0.00974797			4.22806	18.7401	7.34914	163.046
	NM_001033083	PBLD	-3.07022	0.119062	-4.76232	0.0368467			-0.200273	0.870386	1.49183	2.81245
	NM_001033087	MACROD2	-0.312384	0.80531	0.219079	1.16399			-0.891517	0.539047	-1.42298	0.372941
	NM_001033088	NGRN	-3.55138	0.0852962	-5.43004	0.023195			-0.726829	0.604231	1.15184	2.22197
	NM_001033112	PAIP2	-0.194816	0.873685	-0.190761	0.876143			-0.2763	0.825706	-0.280355	0.823389
	NM_001033113	ENTPD8	-3.3531	0.0978628	-9.3664	0.00151507			1.70679	3.26435	7.7201	210.853
	NM_001033117	SRGAP3	-6.16428	0.0139434	-9.23307	0.00166176			2.96933	7.83175	6.03813	65.714
	NM_001033503	SAR1B	-3.32877	0.0995269	-4.32324	0.0499546			-0.968567	0.511013	0.0259039	1.01812
	NM_001033505	CSTF3	1.65836	3.15657	1.77108	3.4131			3.25343	9.53632	3.14071	8.81956
	NM_001033506	CSTF3	-4.34492	0.0492095	-4.55158	0.042642			3.05138	8.29005	3.25804	9.56685
	NM_001033520	WIPI2	-0.330197	0.795428	-0.36233	0.777907			-0.398568	0.758611	-0.366435	0.775697
	NM_001033521	CSTF1	-1.77102	0.293001	-1.88002	0.27168			1.00333	2.00462	1.11232	2.16194
	NM_001033522	CSTF1	1.78191	3.43881	1.77042	3.41154			0.424631	1.34223	0.436118	1.35296
	NM_001033553	SPECC1	-5.12023	0.0287513	-4.91232	0.0332082			1.80108	3.48482	1.59317	3.01712
	NM_001033555	SPECC1	-0.055573	0.962212	-0.257872	0.836321			-1.21027	0.432189	-1.00797	0.497247
	NM_001033557	PPM1B	-8.90814	0.00208153	-10.2274	0.000834141			0.0101887	1.00709	1.32947	2.5131
	NM_001033561	PHF12	-0.0317324	0.978245	0.200234	1.14888			0.162543	1.11926	-0.0694236	0.953019
	NM_001033564	FAM229B	-1.28112	0.411475	-1.30888	0.403634			-0.666032	0.630238	-0.638278	0.642479
	NM_001033570	AMZ2	-0.790121	0.578296	0.214828	1.16057			2.16884	4.49662	1.16389	2.24061
	NM_001033572	AMZ2	0.103135	1.07411	1.98306	3.95332			2.32815	5.02161	0.448221	1.36436
	NM_001033575	DUSP28	-1.07894	0.473377	-0.392165	0.761985			0.490618	1.40505	-0.196154	0.872874
	NM_001033578	SGK3	-5.50673	0.0219942	-5.66549	0.0197023			1.99578	3.9883	2.15454	4.45226
	NM_001033580	MYO19	2.08525	4.24349	2.85591	7.23962			0.755955	1.68875	-0.0147076	0.989857
	NM_001033582	PRKCZ	1.29051	2.44615	1.40564	2.64934			1.63592	3.10786	1.5208	2.8695
	NM_001033602	MTUS2	-7.78072	0.00454748	-8.40005	0.00296029			-1.67702	0.312728	-1.05769	0.4804
	NM_001033667	LY9	0.235817	1.17757	0.0326572	1.02289			0.771773	1.70737	0.974932	1.96555
	NM_001033714	NOP2	-0.0241288	0.983414	-0.874867	0.545304			-1.0398	0.486394	-0.189066	0.877173
	NM_001033719	ZNF404	-3.54893	0.0854409	-4.27091	0.0517999			4.44235	21.741	5.16432	35.8605
	NM_001033723	ZNF704	-2.43121	0.185409	-4.31337	0.0502975			-0.357885	0.780308	1.52427	2.87642
	NM_001033853	RPL3	0.770145	1.70544	0.686989	1.60992			-0.564331	0.676269	-0.481176	0.716394
	NM_001033859	ACADVL	-0.573716	0.671884	-0.982575	0.506076			0.212685	1.15884	0.621544	1.53852
	NM_001033873	SMAGP	-3.5264	0.0867854	0.417488	1.3356			-4.39028	0.0476864	-8.33417	0.0030986
	NM_001033910	TRAF5	-5.14029	0.0283543	-5.485	0.0223281			1.13271	2.19271	1.47742	2.7845
	NM_001033925	TIAL1	-4.95866	0.0321584	-4.59406	0.0414049			-0.00854508	0.994095	-0.373152	0.772094
	NM_001033930	UBA52	-2.01772	0.246949	-2.27271	0.206941			-0.99742	0.500895	-0.742426	0.597733
	NM_001034	RRM2	1.99779	3.99388	2.14481	4.42234			0.860555	1.81574	0.713535	1.63982
	NM_001034023	DMAP1	-0.104005	0.930447	-0.623055	0.649294			0.643979	1.56263	1.16303	2.23927
	NM_001034024	DMAP1	-3.01627	0.123598	-2.6369	0.160774			0.633643	1.55148	0.254272	1.19273
	NM_001034116	EIF2B4	-0.908209	0.532846	-1.26203	0.416957			0.226137	1.1697	0.579957	1.4948
	NM_001034173	ALDH1L2	-7.12054	0.00718629	-2.83657	0.139993			1.4543	2.74023	-2.82967	0.140665
	NM_001034194	EXOSC9	-5.16011	0.0279674	-9.53776	0.00134539			0.512149	1.42617	4.88981	29.6468
	NM_001034836	RDM1	-2.90253	0.133737	-5.69536	0.0192986			4.75501	27.0023	7.54784	187.123
	NM_001034845	GALNTL6	-1.712	0.305236	-0.14976	0.9014			-1.95707	0.257551	-3.51931	0.0872129
	NM_001034850	FAM134B	-0.099011	0.933673	-0.0899944	0.939526			-1.40319	0.378093	-1.4122	0.375738
	NM_001034853	RPGR	-0.040042	0.972627	0.00847375	1.00589			-1.89589	0.268708	-1.9444	0.259822
	NM_001034914	KCNIP3	-2.91659	0.13244	-10.3171	0.000783892			-1.61078	0.327421	5.78969	55.3185
	NM_001034955	SORBS1	-5.22083	0.0268148	-2.88586	0.135291			1.81186	3.51094	-0.523111	0.69587
	NM_001034996	RPL14	-0.415265	0.749882	-2.12343	0.229501			-0.590729	0.664007	1.11743	2.16961
	NM_001035	RYR2	-2.86986	0.1368	-10.8818	0.000529989			-0.382334	0.767195	7.62956	198.028
	NM_001035005	C18orf32	-1.53749	0.344485	-0.735726	0.600516			0.835158	1.78405	0.0333979	1.02342
	NM_001035223	RGL3	2.70798	6.53408	2.40763	5.30604			0.413764	1.33216	0.714112	1.64047
	NM_001035230	RABGAP1L	-0.0359844	0.975366	-0.307413	0.808089			1.0301	2.04216	1.30153	2.4649
	NM_001035235	SRA1	0.991929	1.98884	0.885276	1.84712			-0.579176	0.669346	-0.472524	0.720703
	NM_001035247	UFD1L	-10.3996	0.000740277	-9.17164	0.00173405			-0.611447	0.65454	-1.83946	0.279427
	NM_001035254	FAM102A	1.15801	2.2315	1.23729	2.35755			-0.173403	0.886749	-0.252676	0.839338
	NM_001035256	POMC	-9.16215	0.00174549	-13.3235	9.75494e-05			0.347904	1.27271	4.50926	22.7731
	NM_001035258	RPL38	0.669944	1.59101	0.696692	1.62078			-1.09156	0.469254	-1.11831	0.460634
	NM_001035534	FAM129B	1.6172	3.06779	1.81686	3.52314			1.35941	2.56581	1.15975	2.23419
	NM_001036645	HHLA3	-9.99519	0.000979825	-11.917	0.0002586			3.32074	9.99175	5.24254	37.8583
	NM_001037	SCN1B	1.0248	2.03468	1.20833	2.3107			-0.335563	0.792475	-0.51909	0.697812
	NM_001037125	UNKL	-1.31238	0.402656	-1.87914	0.271846			0.621216	1.53817	1.18798	2.27833
	NM_001037126	EXOC4	-2.22854	0.213374	-1.07313	0.475287			1.94178	3.8418	0.786368	1.72473
	NM_001037132	NRCAM	-6.41059	0.0117549	-8.40585	0.00294841			3.20894	9.24672	5.2042	36.8655
	NM_001037144	CNTROB	-6.59835	0.0103205	-16.4654	1.10515e-05			1.48808	2.80516	11.3551	2619.61
	NM_001037161	ACOT1	-8.33623	0.00309417	-16.7288	9.2072e-06			-0.189381	0.876982	8.20319	294.718
	NM_001037162	ACOT6	-3.54324	0.0857783	-5.96555	0.0160026			2.68193	6.41714	5.10424	34.3977
	NM_001037163	FAM220A	-6.42922	0.0116041	-6.32107	0.0125075			2.00041	4.00113	1.89226	3.71216
	NM_001037165	FOXK1	1.04676	2.06589	1.05198	2.07337			-0.941949	0.520529	-0.947162	0.518652
	NM_001037171	ACOT9	0.705098	1.63026	0.815248	1.7596			-0.411381	0.751903	-0.521531	0.696632
	NM_001037174	ARL5A	-15.9776	1.54971e-05	-19.4885	1.35948e-06			-0.408873	0.753211	3.102	8.58608
	NM_001037175	SUSD4	-1.58243	0.333918	-1.35524	0.39087			0.0557205	1.03938	-0.171474	0.887935
	NM_001037225	MAJIN	-1.372	0.386356	-1.32652	0.398728			1.11672	2.16854	1.07125	2.10125
	NM_001037232	ZNF829	1.85076	3.6069	1.83115	3.55821			0.191081	1.14162	0.21069	1.15724
	NM_001037277	GGPS1	-3.8748	0.0681663	-3.66341	0.078923			0.400271	1.31976	0.188882	1.13988
	NM_001037281	PARD6A	-2.1224	0.229665	-2.2994	0.203147			-0.14887	0.901957	0.0281365	1.01969
	NM_001037283	EIF3B	-0.857998	0.551718	-1.16369	0.446368			-1.02686	0.490778	-0.72116	0.60661
	NM_001037305	THYN1	0.954868	1.9384	0.979025	1.97113			1.85702	3.6226	1.83287	3.56244
	NM_001037328	STAU1	-7.35182	0.00612183	-7.1779	0.00690616			-1.1877	0.439001	-1.36162	0.389144
	NM_001037329	CNGA4	1.38483	2.61142	-0.214194	0.862028			1.9764	3.9351	3.57543	11.921
	NM_001037330	TRIM16L	-1.18491	0.439853	-1.2696	0.414776			1.57086	2.97083	1.65555	3.15044
	NM_001037335	HELZ2	2.62944	6.18786	2.68407	6.42665			0.823416	1.76959	0.76879	1.70384
	NM_001037339	PDE4B	-4.15251	0.0562302	-4.33677	0.0494881			-0.0814944	0.945078	0.102769	1.07383
	NM_001037340	PDE4B	-14.3317	4.84983e-05	-20.4479	6.99146e-07			-0.020864	0.985642	6.09533	68.372
	NM_001037343	CDKL5	-1.58521	0.333276	-1.56335	0.338365			-1.22735	0.427102	-1.24921	0.420678
	NM_001037442	RUFY3	-5.55348	0.021293	-5.66401	0.0197225			0.450124	1.36616	0.56066	1.47494
	NM_001037494	DYNLL1	-7.8241	0.00441276	-11.0051	0.000486573			-0.0667701	0.954773	3.11418	8.65891
	NM_001037495	DYNLL1	-1.4663	0.361908	-1.59497	0.331028			3.35881	10.2589	3.48748	11.2159
	NM_001037501	NBPF8	-5.99455	0.0156841	-13.5908	8.10489e-05			0.183611	1.13572	7.77991	219.778
	NM_001037537	PHYH	-5.32293	0.0249827	-6.39341	0.0118958			-1.44628	0.366966	-0.375797	0.770679
	NM_001037540	SCML1	-6.11984	0.0143795	-8.3244	0.00311965			-2.50555	0.176097	-0.300992	0.811694
	NM_001037553	AGPAT3	-0.743247	0.597393	-0.838184	0.559347			1.46585	2.76226	1.56078	2.95014
	NM_001037582	SCD5	-3.3299	0.0994493	-9.70289	0.00119988			2.41112	5.31889	8.78412	440.843
	NM_001037633	SIL1	-4.63571	0.0402265	-5.94539	0.0162278			0.30825	1.2382	1.61793	3.06935
	NM_001037637	BTF3	-1.86876	0.273809	-1.72396	0.302717			-1.16636	0.445544	-1.31116	0.402997
	NM_001037663	EEF1B2	-4.42652	0.0465033	-3.37353	0.0964861			-0.904436	0.534242	-1.95742	0.257488
	NM_001037666	GATSL3	2.08616	4.24617	1.99916	3.99768			1.06932	2.09844	1.15632	2.22888
	NM_001037671	C12orf74	-1.02236	0.492309	-1.24602	0.421609			-0.34611	0.786702	-0.122451	0.918625
	NM_001037735	ZNF630	-4.34954	0.049052	-3.57135	0.0841233			1.78199	3.439	1.0038	2.00527
	NM_001037738	NPM1	-0.493712	0.710195	-0.173722	0.886553			0.787186	1.7257	0.467195	1.38242
	NM_001037763	COL28A1	0.820776	1.76636	-0.594689	0.662187			1.34044	2.53229	2.7559	6.75476
	NM_001037806	NCKAP5L	1.41637	2.66913	1.46805	2.76648			1.20287	2.30197	1.15118	2.22096
	NM_001037808	EIF3C	2.8976	7.45184	3.68764	12.8852			0.765473	1.69993	-0.0245735	0.983111
	NM_001037811	HSD17B10	-4.39372	0.0475726	-6.25395	0.0131031			0.755728	1.68848	2.61595	6.13029
	NM_001037813	ZNF284	-1.24286	0.422534	-1.84414	0.278521			2.86642	7.29252	3.4677	11.0632
	NM_001037814	GAB4	-0.832027	0.56174	-2.06056	0.239723			-1.91716	0.264775	-0.688629	0.620443
	NM_001037872	REV1	-4.23797	0.052996	-4.0208	0.0616054			1.41841	2.67291	1.20123	2.29936
	NM_001037954	DIXDC1	-2.04885	0.241676	-1.64601	0.319522			-0.244221	0.844272	-0.64706	0.63858
	NM_001037968	ALAS2	-0.829188	0.562846	-2.61676	0.163033			1.08881	2.12698	2.87638	7.34306
	NM_001037984	SLC38A10	0.944808	1.92493	1.27308	2.41676			2.60445	6.0816	2.27618	4.84394
	NM_001038603	MARVELD2	-3.94926	0.0647373	-4.14029	0.0567085			-1.06883	0.476706	-0.877798	0.544198
	NM_001038618	NARF	0.329661	1.25672	0.184539	1.13645			1.25946	2.39406	1.40458	2.64741
	NM_001038628	B3GALNT1	-0.969564	0.51066	-0.924613	0.526822			2.96352	7.80025	2.91857	7.56096
	NM_001038640	GOLGA6A	0.761247	1.69496	0.095923	1.06875			1.07081	2.10061	1.73613	3.3314
	NM_001038707	CDC42SE1	-0.571949	0.672708	-0.172336	0.887405			1.2266	2.34014	0.826982	1.77397
	NM_001039	SCNN1G	0.249952	1.18917	-3.0833	0.117987			-3.77391	0.0731037	-0.440658	0.736799
	NM_001039083	ARL17B	-2.64803	0.159538	-2.37972	0.192147			2.57856	5.97345	2.31025	4.95968
	NM_001039091	PRPS2	-8.02728	0.00383309	-8.39709	0.00296636			1.9369	3.82882	2.30671	4.94755
	NM_001039111	TRIM71	-7.63726	0.0050229	-5.59095	0.020747			-1.63149	0.322755	-3.6778	0.0781396
	NM_001039112	FER1L6	-0.958051	0.514752	-6.35325	0.0122315			0.0336671	1.02361	5.42887	43.0776
	NM_001039132	ICAM4	-0.874096	0.545595	-10.0087	0.000970667			2.28376	4.86946	11.4184	2737.04
	NM_001039140	C20orf27	-3.709	0.0764682	-3.47823	0.089732			0.315454	1.2444	0.0846921	1.06046
	NM_001039141	TRIOBP	-2.56039	0.16953	-2.76084	0.147538			1.53672	2.90135	1.73717	3.33381
	NM_001039178	ATP5J2	-2.37081	0.193337	-0.893431	0.538332			-0.03999	0.972662	-1.51737	0.349322
	NM_001039182	BOLA2B	2.32224	5.00107	2.59197	6.02921			0.156466	1.11455	-0.113265	0.924493
	NM_001039211	ATAD3C	-2.55986	0.169592	-2.99996	0.125003			-0.330257	0.795395	0.10984	1.07911
	NM_001039349	EFEMP1	0.135933	1.0988	-4.81318	0.0355703			2.7342	6.6539	7.68331	205.546
	NM_001039362	ATP6V1C2	-4.18432	0.0550039	-5.58423	0.020844			3.64533	12.5127	5.04523	33.0191
	NM_001039374	CCDC183	0.741015	1.67135	1.35393	2.55608			1.08968	2.12827	0.47676	1.39161
	NM_001039375	NDUFAF5	-4.5121	0.0438249	-4.00402	0.0623262			-1.69524	0.308803	-2.20333	0.217136
	NM_001039380	C10orf25	1.90761	3.75186	0.729743	1.65834			2.02684	4.07512	3.20471	9.21961
	NM_001039395	SPATA6L	-3.05378	0.120426	-3.83496	0.070075			-0.429041	0.742755	0.352132	1.27645
	NM_001039397	TBC1D28	0.253943	1.19246	-3.2346	0.10624			0.826389	1.77324	4.31493	19.9032
	NM_001039459	ELMO1	-7.13611	0.00710914	-4.92061	0.0330178			1.23919	2.36066	-0.976303	0.508281
	NM_001039465	SRSF5	-1.16857	0.444862	-1.20174	0.434749			-0.3182	0.80207	-0.285027	0.820726
	NM_001039467	RGS19	2.55236	5.86593	2.64695	6.26343			0.915449	1.88616	0.820856	1.76645
	NM_001039479	AREL1	2.15025	4.43905	2.19784	4.58793			-0.778003	0.583173	-0.825595	0.56425
	NM_001039481	ETNK1	1.75737	3.38082	2.08457	4.2415			-0.209056	0.865103	-0.536257	0.689558
	NM_001039492	FHL2	-1.35502	0.390928	3.50055	11.318			7.99476	255.072	3.13919	8.81029
	NM_001039496	TEX40	-2.70741	0.153105	-11.9602	0.000250974			0.062124	1.044	9.31489	636.884
	NM_001039500	VWA5B1	-2.42738	0.185902	-4.22842	0.053348			-1.00196	0.499321	0.799078	1.73999
	NM_001039503	PRSS53	0.608659	1.52484	0.878445	1.83839			1.13646	2.19842	0.866678	1.82346
	NM_001039517	RUSC1-AS1	-6.74443	0.00932659	-7.65247	0.00497022			1.15295	2.22369	2.06099	4.17274
	NM_001039523	CHRNA1	0.657377	1.57721	-0.605327	0.657322			2.90533	7.49191	4.16804	17.9765
	NM_001039535	SKA1	-3.91144	0.0664568	-3.99455	0.0627367			-0.177667	0.884131	-0.0945599	0.936558
	NM_001039538	MAP2	-3.76152	0.0737343	-2.88018	0.135825			3.67519	12.7744	2.79385	6.93477
	NM_001039548	KLHL35	-1.26665	0.415624	-1.3085	0.40374			0.595548	1.51105	0.637401	1.55552
	NM_001039550	DNAJB2	-1.86571	0.274387	-1.73165	0.301107			-0.258533	0.835937	-0.392595	0.761758
	NM_001039567	RPS4Y2	-1.78765	0.289643	-2.10742	0.232061			3.9322	15.2655	4.25197	19.0534
	NM_001039570	KREMEN1	-3.13149	0.114111	-10.6441	0.000624884			0.834034	1.78266	8.34667	325.534
	NM_001039573	SEC14L1	-4.82859	0.0351925	-5.26215	0.0260575			-0.0554629	0.962286	0.378102	1.29963
	NM_001039577	CCNL2	-0.000168737	0.999883	-0.60574	0.657134			0.386402	1.30713	0.991974	1.9889
	NM_001039580	MAP9	1.71238	3.27701	2.03228	4.0905			-2.57461	0.167867	-2.89451	0.134483
	NM_001039582	PNCK	1.48039	2.79024	1.7279	3.31246			-0.0224433	0.984564	-0.26996	0.829343
	NM_001039583	PICK1	1.96413	3.90178	1.45442	2.74047			-0.0565979	0.961529	0.453112	1.36899
	NM_001039584	PICK1	1.73842	3.33669	1.48802	2.80504			-0.316859	0.802816	-0.0664629	0.954976
	NM_001039590	USP9X	-3.20275	0.108612	-2.47754	0.17955			-1.30089	0.405875	-2.0261	0.245518
	NM_001039591	USP9X	2.15794	4.46276	2.05207	4.147			-1.24363	0.422309	-1.13776	0.454465
	NM_001039592	SPAG8	1.07153	2.10166	1.63189	3.09919			2.63367	6.20603	2.0733	4.20849
	NM_001039613	IAH1	-2.58113	0.16711	-2.57902	0.167355			0.521728	1.43567	0.519615	1.43357
	NM_001039615	ZNF705D	-1.38088	0.383984	-2.92252	0.131897			1.22935	2.34462	2.77098	6.82573
	NM_001039617	ZDHHC19	-1.42515	0.372382	-0.382458	0.76713			-2.05029	0.241435	-3.09298	0.117198
	NM_001039650	ZMYM5	-0.0219072	0.98493	-1.37261	0.386193			-0.175036	0.885745	1.17566	2.25897
	NM_001039651	SAPCD1	1.76823	3.40635	1.71282	3.27802			0.686546	1.60943	0.74195	1.67243
	NM_001039656	TESMIN	-2.74743	0.148916	-2.09933	0.233367			1.17275	2.25441	0.524644	1.43858
	NM_001039659	IL18BP	-0.311719	0.805681	-0.766083	0.588012			1.76918	3.40861	2.22355	4.6704
	NM_001039661	TIRAP	0.93418	1.9108	0.317441	1.24612			1.55366	2.9356	2.1704	4.50147
	NM_001039664	TNFRSF25	2.15929	4.46694	1.9895	3.97098			-0.481669	0.716149	-0.311879	0.805592
	NM_001039671	YIF1B	-5.0645	0.0298837	-5.15045	0.0281554			0.48604	1.4006	0.571987	1.48657
	NM_001039672	YIF1B	-4.87676	0.0340368	-3.94124	0.0650983			0.615988	1.53261	-0.319534	0.801328
	NM_001039675	UNC45A	2.33541	5.04695	1.71588	3.28498			1.11552	2.16673	1.73505	3.32891
	NM_001039690	CHTF8	-0.115274	0.923207	-0.816037	0.568			0.933566	1.90999	1.63433	3.10443
	NM_001039697	SNAPC3	-1.90104	0.267749	-1.82172	0.282883			3.22592	9.35621	3.1466	8.85568
	NM_001039703	NBPF10	-3.50752	0.087929	-5.09871	0.0291833			-0.103726	0.930626	1.48747	2.80397
	NM_001039706	CFAP69	-9.29133	0.00159599	-6.08103	0.0147716			-3.72618	0.0755627	-6.93648	0.00816414
	NM_001039707	SDCCAG3	-2.06017	0.239787	-2.22017	0.214616			2.39281	5.25179	2.55281	5.86774
	NM_001039712	DEDD	-0.684353	0.622285	-0.803717	0.572871			-0.961044	0.513685	-0.841679	0.557994
	NM_001039716	DIO1	-6.83145	0.00878069	-11.0035	0.000487114			1.17721	2.2614	5.34922	40.7638
	NM_001039717	ABHD18	1.41698	2.67025	1.6083	3.04893			1.62748	3.08973	1.43615	2.70599
	NM_001039753	EML6	1.46774	2.76588	1.83524	3.56831			-0.962624	0.513123	-1.33013	0.397733
	NM_001039763	TMEM232	-1.92128	0.264021	-3.26376	0.104114			2.30227	4.93232	3.64475	12.5077
	NM_001039770	TMPPE	-4.31991	0.0500699	-5.05857	0.0300067			-0.363836	0.777095	0.374821	1.29668
	NM_001039771	CBLN3	0.7999	1.74098	0.768477	1.70347			0.720778	1.64807	0.752202	1.68436
	NM_001039775	AIM1L	-1.72988	0.301477	-0.986434	0.504724			2.04359	4.12269	1.30014	2.46253
	NM_001039802	CDC42	-4.93361	0.0327218	-4.89818	0.0335352			-1.64995	0.318651	-1.68538	0.310922
	NM_001039803	CDK20	-3.85118	0.0692913	-7.55012	0.00533565			2.01631	4.04547	5.71525	52.5364
	NM_001039840	CHIC1	0.133414	1.09689	-0.0183704	0.987347			2.0987	4.28322	2.25048	4.75842
	NM_001039841	ARHGAP11B	0.0393173	1.02763	-1.44251	0.367927			0.843166	1.79398	2.32499	5.01064
	NM_001039842	OXLD1	-7.37811	0.0060113	-5.82146	0.0176834			0.365215	1.28807	-1.19143	0.437868
	NM_001039844	ACBD7	1.61592	3.06506	1.97192	3.92289			-1.3315	0.397355	-1.6875	0.310465
	NM_001039846	IZUMO4	0.970522	1.95955	0.466954	1.38219			0.697283	1.62145	1.20085	2.29875
	NM_001039847	GPX4	-5.67086	0.0196291	-5.53216	0.02161			0.0737033	1.05241	-0.0649989	0.955946
	NM_001039848	GPX4	0.998125	1.9974	0.890191	1.85342			0.123888	1.08967	0.231822	1.17432
	NM_001039876	SYNE4	1.63739	3.11103	2.19799	4.58838			1.38383	2.6096	0.823234	1.76937
	NM_001039877	STRN4	-1.6597	0.316506	-0.638872	0.642215			-1.54293	0.343187	-2.56376	0.169134
	NM_001039885	FKRP	-9.86004	0.00107605	-11.4977	0.000345813			-0.153548	0.899037	1.48413	2.79749
	NM_001039886	ZNF808	-4.9627	0.0320684	-4.12221	0.0574236			1.36139	2.56932	0.520893	1.43484
	NM_001039887	PROSER3	0.954981	1.93855	0.473504	1.38848			0.418974	1.33698	0.900451	1.86665
	NM_001039888	ANKRD34A	-0.802478	0.573363	-0.438787	0.737755			1.25134	2.38063	0.88765	1.85016
	NM_001039891	ZNF674	-6.79446	0.00900872	-5.73441	0.0187832			2.23642	4.71225	1.17637	2.26007
	NM_001039920	ZNF384	-1.64484	0.319781	-1.83054	0.281159			-0.870315	0.547027	-0.68462	0.62217
	NM_001039933	CD79B	0.807632	1.75034	-1.2061	0.433437			0.794092	1.73399	2.80783	7.0023
	NM_001039937	INTS6	-8.80218	0.00224016	-18.8077	2.17937e-06			-1.60419	0.328919	8.40128	338.094
	NM_001039938	INTS6	-0.126002	0.916367	0.214184	1.16005			-1.23558	0.424673	-1.57576	0.335466
	NM_001039958	MESP2	-0.699714	0.615694	-6.13398	0.0142393			4.03889	16.4371	9.47315	710.727
	NM_001039960	SLC4A8	-1.81531	0.284143	-1.56708	0.337492			2.30296	4.93471	2.05473	4.15466
	NM_001039966	GPER1	-3.56155	0.0846964	-4.11356	0.0577689			-1.96834	0.255546	-1.41633	0.374663
	NM_001039999	FAM83G	-0.91041	0.532034	-0.699917	0.615608			0.487829	1.40233	0.277336	1.21195
	NM_001040002	MEOX1	-3.73418	0.0751449	-7.70341	0.00479779			1.46666	2.76381	5.43589	43.2879
	NM_001040007	RSPO4	-1.34564	0.393478	-0.849283	0.55506			0.967453	1.95539	0.471091	1.38616
	NM_001040011	SWI5	-1.58773	0.332694	-1.48634	0.356916			2.11134	4.32094	2.00996	4.0277
	NM_001040020	FAM3C	-2.20993	0.216145	-2.95936	0.128571			0.502025	1.4162	1.25146	2.38082
	NM_001040023	SIRPA	-1.94351	0.259984	-2.32839	0.199106			1.72961	3.31638	2.11449	4.33038
	NM_001040025	ARL16	1.67115	3.18469	1.67103	3.18442			1.93982	3.83658	1.93994	3.8369
	NM_001040031	CD37	-0.58171	0.668171	-0.970336	0.510387			0.0523739	1.03697	0.441	1.35755
	NM_001040033	CD53	-5.67671	0.0195497	-4.87161	0.0341586			1.20478	2.30501	0.399671	1.31921
	NM_001040056	MAPK3	1.55806	2.94458	1.59201	3.01469			1.16873	2.24814	1.13478	2.19585
	NM_001040057	FAM133B	-3.93871	0.0652124	-3.41561	0.0937129			-0.20896	0.865161	-0.73206	0.602044
	NM_001040059	CD68	1.84896	3.60241	1.85902	3.62762			1.4347	2.70326	1.42464	2.68447
	NM_001040078	LGALS9C	-1.88658	0.270447	-4.39154	0.0476446			1.86825	3.65088	4.3732	20.7236
	NM_001040097	MOSPD3	1.2162	2.32334	1.09568	2.13713			0.439294	1.35594	0.559817	1.47408
	NM_001040098	MOSPD3	-7.20025	0.0068	-14.5664	4.12169e-05			0.712217	1.63832	8.07837	270.291
	NM_001040099	MOSPD3	-2.35297	0.195742	-3.21878	0.107412			0.890599	1.85395	1.7564	3.37855
	NM_001040100	SPTSSB	-4.92908	0.0328245	-6.15011	0.0140809			4.05512	16.6232	5.27615	38.7508
	NM_001040105	MUC17	-1.97115	0.25505	-10.2011	0.000849472			-1.58793	0.332648	6.64207	99.876
	NM_001040107	HVCN1	-4.26825	0.0518953	-4.216	0.0538091			2.06364	4.18038	2.01139	4.0317
	NM_001040108	MLH3	-1.74363	0.298617	-2.27521	0.206583			0.98649	1.98136	1.51806	2.86406
	NM_001040109	MLN	-2.68953	0.155014	-10.349	0.000766702			1.40347	2.64537	9.06298	534.847
	NM_001040110	NRF1	-1.58073	0.334313	-3.3826	0.0958819			-1.20281	0.434428	0.599056	1.51473
	NM_001040118	ARAP1	2.04344	4.12229	2.09018	4.258			1.59303	3.01683	1.5463	2.92067
	NM_001040129	SPINK13	-9.6082	0.00128128	-8.06544	0.00373303			4.72585	26.4619	3.18309	9.08249
	NM_001040138	CKLF	-5.41315	0.0234682	-4.45609	0.0455601			3.41295	10.6513	2.45589	5.48651
	NM_001040143	SCN2A	0.371707	1.29388	0.864016	1.8201			-0.386804	0.764822	-0.879112	0.543702
	NM_001040146	CHTF8	-5.83788	0.0174833	-12.5975	0.000161353			0.58549	1.50055	7.3451	162.591
	NM_001040153	SLAIN1	-5.77736	0.0182323	-6.05538	0.0150366			-0.8078	0.571252	-0.529781	0.69266
	NM_001040157	CEP44	-0.615857	0.652542	-0.19007	0.876563			1.43437	2.70265	1.00859	2.01194
	NM_001040167	LFNG	1.34836	2.54623	0.933298	1.90964			3.40646	10.6034	3.82152	14.1381
	NM_001040168	LFNG	1.14508	2.21158	1.41017	2.65768			2.46455	5.51954	2.19946	4.59307
	NM_001040182	CLDND1	-10.5802	0.000653174	-15.9508	1.57879e-05			-0.396979	0.759447	4.9736	31.4197
	NM_001040183	CLDND1	-5.48451	0.0223356	-4.89693	0.0335643			-0.590795	0.663977	-1.17838	0.441848
	NM_001040185	ZNF765	-4.63675	0.0401976	-3.91271	0.0663985			1.21959	2.32881	0.495549	1.40986
	NM_001040192	DNAJC28	-2.73416	0.150292	-9.81251	0.00111209			3.04553	8.2565	10.1239	1115.82
	NM_001040196	AGTRAP	-3.73992	0.0748467	-3.54124	0.0858977			1.31843	2.49394	1.11975	2.17309
	NM_001040197	AGTRAP	-0.905871	0.53371	-0.761846	0.589741			1.529	2.88585	1.38497	2.61167
	NM_001040199	CLDND1	-3.1804	0.110308	-3.75628	0.0740024			-0.981822	0.50634	-0.405932	0.754748
	NM_001040202	PAQR3	-3.05897	0.119993	-2.81565	0.142038			-0.467279	0.723327	-0.7106	0.611066
	NM_001040217	FAM63A	-5.8896	0.0168677	-6.07485	0.014835			3.59002	12.0421	3.77527	13.6921
	NM_001040261	DCLK2	-4.70281	0.0383983	-5.05283	0.0301263			4.04231	16.4762	4.39233	21.0002
	NM_001040274	SYCP2L	0.773153	1.709	1.21923	2.32823			0.531245	1.44518	0.0851648	1.06081
	NM_001040280	CD83	-6.91168	0.00830572	-7.19373	0.00683079			-0.795293	0.576226	-0.51324	0.700647
	NM_001040283	DMRTC2	-1.2256	0.427619	-10.2728	0.000808288			-0.376055	0.770541	8.67119	407.649
	NM_001040284	PAPD5	2.14923	4.43591	2.06983	4.19836			0.0946733	1.06782	0.174078	1.12824
	NM_001040285	PAPD5	1.67951	3.2032	1.8937	3.71587			0.292544	1.2248	0.0783567	1.05581
	NM_001040410	C9orf131	-3.64171	0.0801192	-3.64797	0.079772			-0.327869	0.796712	-0.321605	0.800179
	NM_001040427	HAGH	-1.75007	0.297287	-1.80046	0.287082			2.74621	6.70951	2.7966	6.948
	NM_001040431	COA3	0.870748	1.82861	1.13868	2.20179			1.96193	3.89584	1.69401	3.23554
	NM_001040432	ZCWPW2	-3.71207	0.0763055	-8.70737	0.00239232			4.41941	21.3981	9.41471	682.513
	NM_001040433	SPINK9	-4.22088	0.0536277	-10.2853	0.000801344			2.98851	7.93657	9.05293	531.133
	NM_001040436	YARS2	-0.291434	0.817089	-0.691529	0.619197			0.627936	1.54535	1.02803	2.03924
	NM_001040439	MAPK8IP3	-9.21862	0.00167849	-22.1175	2.19767e-07			-0.234403	0.850037	12.6645	6492.22
	NM_001040440	CCDC112	-0.232135	0.851374	-0.264131	0.8327			0.381667	1.30285	0.413663	1.33206
	NM_001040441	ZBTB8A	-5.14355	0.0282904	-11.4175	0.000365582			0.576231	1.49095	6.8502	115.376
	NM_001040443	PHF11	-2.04088	0.243016	-2.63518	0.160965			0.242892	1.18336	0.837191	1.78657
	NM_001040444	PHF11	-1.79154	0.288863	-1.83779	0.27975			0.336699	1.26286	0.382946	1.304
	NM_001040445	ASB1	-1.43496	0.369857	-1.48697	0.356762			0.484971	1.39956	0.536977	1.45093
	NM_001040446	MTMR12	-1.74787	0.297741	-2.47739	0.179569			-0.836559	0.559978	-0.107034	0.928495
	NM_001040450	FAM63B	-2.29647	0.203561	-2.27677	0.20636			1.52088	2.86966	1.50118	2.83073
	NM_001040452	RUFY1	-1.81175	0.284846	-1.98546	0.252532			1.09621	2.13792	1.26992	2.41149
	NM_001040453	FAM63B	-3.14498	0.113049	-3.52099	0.0871114			1.26989	2.41143	1.64591	3.12945
	NM_001040455	SIDT2	1.97243	3.9243	1.76444	3.39741			1.41693	2.67016	1.62493	3.08426
	NM_001040457	RHBDD2	-0.975531	0.508553	-1.50318	0.352774			-1.5414	0.343551	-1.01375	0.495256
	NM_001040458	ERAP1	-0.391605	0.762281	-0.277603	0.82496			1.15886	2.23282	1.04486	2.06317
	NM_001040613	TMEM70	-7.38676	0.00597536	-6.18841	0.013712			-0.199528	0.870835	-1.39787	0.379488
	NM_001040616	LINS1	1.8668	3.64722	1.90193	3.73714			0.934212	1.91085	0.899077	1.86487
	NM_001040629	NCALD	-7.17539	0.0069182	-7.68191	0.00486984			1.90786	3.75251	2.41438	5.33091
	NM_001040630	NCALD	-4.22355	0.0535284	-3.80115	0.0717362			2.74327	6.69586	2.32087	4.99634
	NM_001040633	PRKAG2	-3.68211	0.0779069	-1.23103	0.426012			1.19605	2.29112	-1.25502	0.418987
	NM_001040651	CD3D	0.276843	1.21154	-0.0646941	0.956148			5.14334	35.3426	5.48487	44.7828
	NM_001040653	ZXDC	1.84298	3.58749	1.88383	3.69053			0.134139	1.09744	0.0932874	1.0668
	NM_001040661	SLC29A4	-6.61701	0.0101878	-8.79847	0.00224594			4.22589	18.712	6.40734	84.8795
	NM_001040664	PPAN-P2RY11	-4.44897	0.0457855	-4.34671	0.0491483			0.0686894	1.04876	-0.0335627	0.977005
	NM_001040666	STEAP2	-1.7385	0.29968	-5.53932	0.021503			6.3036	78.9898	10.1044	1100.85
	NM_001040667	HSF4	0.446689	1.36291	0.177292	1.13076			-0.137889	0.908848	0.131508	1.09544
	NM_001040668	BCL2L12	-1.63645	0.321648	-1.07673	0.474101			0.631976	1.54969	0.0722625	1.05136
	NM_001040694	INCENP	-3.75219	0.0742128	-13.575	8.19453e-05			2.58766	6.01121	12.4104	5443.98
	NM_001040701	FUT6	-11.2952	0.000397922	-7.75531	0.00462827			-0.93982	0.521298	-4.47974	0.0448192
	NM_001040708	HEY1	-1.97854	0.253747	0.566345	1.48077			-1.5048	0.35238	-4.04968	0.0603845
	NM_001040710	FAM228A	-1.11136	0.462856	-1.0253	0.491307			1.13581	2.19742	1.04975	2.07017
	NM_001040715	KIAA0895L	2.18824	4.55749	1.99032	3.97326			1.1492	2.21791	1.34712	2.54403
	NM_001040716	PC	2.30161	4.93007	2.22434	4.67296			0.899583	1.86553	0.976855	1.96817
	NM_001040875	GDAP1	-6.34491	0.0123024	-12.0691	0.000232717			3.28654	9.75769	9.01076	515.834
	NM_001040876	ABCE1	-7.30303	0.00633241	-7.14372	0.00707175			-0.453518	0.73026	-0.61283	0.653913
	NM_001042	SLC2A4	-0.885473	0.54131	-11.1009	0.000455283			0.372664	1.29474	10.5881	1539.39
	NM_001042351	G6PD	1.75679	3.37945	1.80181	3.48657			1.57501	2.97937	1.52999	2.88784
	NM_001042362	PTPN20	-6.66478	0.00985599	-8.35407	0.00305615			-1.01518	0.494766	0.674103	1.5956
	NM_001042363	PTPN20	-2.60807	0.164018	-3.05084	0.120672			-0.511977	0.701261	-0.0692074	0.953162
	NM_001042368	RALGDS	0.340393	1.2661	0.622093	1.53911			-0.857747	0.551814	-1.13945	0.453933
	NM_001042370	TROVE2	-8.56382	0.00264262	-6.77156	0.00915285			-1.45722	0.364194	-3.24947	0.10515
	NM_001042371	PGP	2.40249	5.28714	3.08953	8.51218			1.55665	2.9417	0.869607	1.82717
	NM_001042384	CEP63	-0.444542	0.734817	-1.30986	0.403359			-0.162325	0.893584	0.702995	1.62788
	NM_001042386	PREPL	-8.23206	0.00332586	-9.27046	0.00161925			2.3715	5.17478	3.4099	10.6287
	NM_001042388	PPP4R1	-7.83119	0.00439114	-8.59177	0.0025919			-1.37004	0.386882	-0.609452	0.655445
	NM_001042400	CEP63	-1.81998	0.283224	-2.4411	0.184143			1.21507	2.32152	1.83619	3.57066
	NM_001042402	NAAA	-4.3212	0.0500254	-3.71042	0.0763927			0.497395	1.41166	-0.11338	0.92442
	NM_001042403	USP44	-4.1761	0.0553184	-4.03828	0.0608635			2.66949	6.36206	2.53168	5.78243
	NM_001042405	CEP170	-4.61066	0.0409311	-3.98928	0.0629662			1.30395	2.46904	0.682572	1.605
	NM_001042410	ANKZF1	1.73598	3.33106	1.64463	3.12668			1.70497	3.26021	1.79632	3.47332
	NM_001042412	CYLD	-0.0168824	0.988366	-0.105504	0.92948			-1.46804	0.361473	-1.37942	0.384374
	NM_001042413	GLIS3	-4.92064	0.0330172	-8.87205	0.00213426			-0.475084	0.719425	3.47633	11.1296
	NM_001042414	PSPC1	-4.21045	0.0540167	-4.19293	0.0546768			-0.713706	0.609752	-0.731229	0.60239
	NM_001042415	ZNF596	-6.07887	0.0147938	-5.28363	0.0256725			0.736531	1.66617	-0.0587061	0.960125
	NM_001042416	ZNF596	-10.1094	0.000905251	-13.1755	0.000108088			1.01586	2.02211	4.08198	16.9355
	NM_001042417	RUFY2	-2.19906	0.217779	-2.30773	0.201978			0.690981	1.61438	0.79965	1.74068
	NM_001042422	SLC16A3	-2.85431	0.138282	-3.26602	0.103952			1.52661	2.88107	1.93831	3.83257
	NM_001042423	SLC16A3	-8.94794	0.00202489	-12.8655	0.000133998			1.81415	3.51652	5.73171	53.1393
	NM_001042424	WHSC1	-4.30928	0.0504402	-4.28302	0.0513666			0.917662	1.88905	0.891403	1.85498
	NM_001042425	TFAP2A	-2.24899	0.210372	-1.84011	0.279301			0.724604	1.65245	0.315723	1.24464
	NM_001042426	CENPA	-0.552146	0.682005	-0.0869044	0.941541			-1.48714	0.356719	-1.95238	0.25839
	NM_001042428	ZNF205	-6.61156	0.0102264	-10.1609	0.000873476			3.60133	12.137	7.15072	142.096
	NM_001042430	ZC2HC1C	-4.93484	0.0326938	-5.97482	0.0159001			0.276732	1.21145	1.31671	2.49098
	NM_001042437	ST3GAL5	-1.98593	0.252451	-1.92967	0.26249			1.66712	3.17579	1.61086	3.05433
	NM_001042440	CAST	-5.70186	0.0192118	-5.72558	0.0188985			0.691464	1.61492	0.715186	1.64169
	NM_001042452	STK26	2.18111	4.53502	2.15759	4.46168			-0.464276	0.724835	-0.440753	0.73675
	NM_001042454	TGFB1I1	-1.38133	0.383864	-1.39554	0.380102			0.380383	1.30169	0.39459	1.31457
	NM_001042459	FILIP1L	-6.13138	0.0142649	-10.8548	0.000539975			3.10972	8.63217	7.83316	228.043
	NM_001042461	TRAPPC5	-2.82738	0.140888	-1.75549	0.296172			1.66446	3.16996	0.592573	1.50793
	NM_001042462	TRAPPC5	-1.06927	0.476559	-1.2393	0.423578			2.54821	5.8491	2.71824	6.58069
	NM_001042465	PSAP	-6.65556	0.00991923	-7.06635	0.00746133			0.48155	1.39624	0.892346	1.85619
	NM_001042466	PSAP	-13.9528	6.3067e-05	-22.0721	2.26802e-07			0.576546	1.49127	8.69585	414.679
	NM_001042472	ABHD12	-0.930022	0.524851	-0.863016	0.549802			0.500963	1.41516	0.433958	1.35093
	NM_001042473	ACBD5	-2.74649	0.149013	-2.8191	0.141699			-0.201423	0.869692	-0.128811	0.914585
	NM_001042474	ZNF565	-0.860759	0.550663	-0.929505	0.525038			0.315384	1.24434	0.38413	1.30507
	NM_001042479	GEMIN8	-3.63351	0.0805759	-3.49223	0.0888659			0.347254	1.27214	0.205974	1.15346
	NM_001042486	DLGAP4	-5.22481	0.0267409	-5.17464	0.0276872			0.895701	1.86051	0.845533	1.79693
	NM_001042490	GTF2H2C_2	-0.135038	0.910646	-0.356732	0.780932			2.20032	4.59581	2.42201	5.35918
	NM_001042492	NF1	1.29271	2.44988	1.29731	2.4577			1.35004	2.54919	1.34544	2.54108
	NM_001042493	SMIM8	-10.1941	0.000853653	-10.768	0.000573458			2.81546	7.03942	3.38942	10.4789
	NM_001042495	SLC12A6	0.702248	1.62704	0.611163	1.52749			1.07096	2.10084	1.16205	2.23775
	NM_001042496	SLC12A6	-10.5054	0.000687933	-18.4643	2.76498e-06			0.534166	1.44811	8.49302	360.292
	NM_001042517	DIAPH3	-7.95406	0.00403263	-5.63766	0.0200862			4.65986	25.2788	2.34345	5.07515
	NM_001042519	C2orf88	-3.07163	0.118945	-3.0455	0.121119			1.55322	2.93471	1.52709	2.88204
	NM_001042520	C2orf88	-10.8228	0.000552081	-10.0513	0.000942418			2.22382	4.67127	1.45233	2.73649
	NM_001042521	C2orf88	-10.0329	0.000954564	-8.79257	0.00225514			3.55756	11.7742	2.31726	4.98384
	NM_001042522	SPRED3	-3.08528	0.117825	-3.32555	0.0997493			0.173151	1.12752	0.413419	1.33184
	NM_001042532	COASY	-2.66544	0.157624	-5.32223	0.0249947			0.0758054	1.05395	2.73259	6.6465
	NM_001042535	AGAP3	-1.27231	0.413995	-0.963076	0.512962			0.793159	1.73286	0.483921	1.39854
	NM_001042537	SLC9A6	-3.24126	0.105751	-4.54511	0.0428336			-0.51611	0.699255	0.787743	1.72637
	NM_001042539	MAZ	0.414458	1.3328	0.197587	1.14678			0.0197885	1.01381	0.236659	1.17826
	NM_001042540	NCBP2	-7.18486	0.00687293	-7.43579	0.00577567			0.476515	1.39138	0.72745	1.65571
	NM_001042544	LTBP4	-1.23417	0.425087	-8.82522	0.00220468			1.4572	2.74575	9.04825	529.412
	NM_001042545	LTBP4	1.18588	2.27502	1.12058	2.17434			0.433527	1.35053	0.49883	1.41307
	NM_001042548	FEZ2	-4.09609	0.0584728	-4.1434	0.0565864			2.02091	4.05839	2.06822	4.19369
	NM_001042549	NSL1	-4.59594	0.0413507	-4.41288	0.0469453			1.72062	3.29578	1.53755	2.90301
	NM_001042550	SMC2	0.506043	1.42015	0.550578	1.46467			1.6702	3.18258	1.62566	3.08584
	NM_001042551	SMC2	-2.32825	0.199126	-3.72029	0.0758721			1.60446	3.04083	2.9965	7.98064
	NM_001042553	TATDN3	-4.96496	0.0320184	-4.54358	0.0428791			0.0918212	1.06571	-0.329554	0.795782
	NM_001042555	FRS2	-4.91533	0.033139	-4.57806	0.0418665			-1.77834	0.29152	-2.1156	0.230749
	NM_001042573	ENGASE	1.03581	2.05027	1.22581	2.33888			1.07234	2.10283	0.882333	1.84335
	NM_001042574	CRTC3	-3.2689	0.103744	-3.53305	0.0863866			-0.408145	0.753592	-0.143993	0.905011
	NM_001042576	RRBP1	-3.21105	0.107988	-3.10812	0.115975			2.82914	7.10651	2.7262	6.61712
	NM_001042581	SNUPN	-2.6077	0.164061	-3.18562	0.109909			1.09916	2.1423	1.67708	3.1978
	NM_001042587	CD1E	-1.48016	0.35845	-5.1747	0.027686			4.40651	21.2076	8.10106	274.575
	NM_001042588	SNUPN	0.496127	1.41042	0.545211	1.45923			1.20281	2.30187	1.15372	2.22487
	NM_001042589	TMEM8B	-3.31463	0.100507	-2.75519	0.148117			0.617089	1.53378	0.0576456	1.04077
	NM_001042590	TMEM8B	1.22441	2.3366	1.36057	2.56786			0.623275	1.54037	0.487116	1.40164
	NM_001042595	TMEM91	-2.46109	0.181609	-2.53995	0.171949			1.95735	3.88347	2.03621	4.10166
	NM_001042603	KDM5A	0.396727	1.31652	0.121454	1.08783			-1.00773	0.497328	-0.732458	0.601877
	NM_001042610	DBNDD1	-2.0991	0.233404	-1.92975	0.262475			0.0663917	1.04709	-0.102961	0.93112
	NM_001042618	PARP2	1.05659	2.08002	0.480873	1.39559			0.787812	1.72645	1.36353	2.57315
	NM_001042632	SNX21	-4.69341	0.0386493	-3.68801	0.0775887			2.24259	4.73246	1.23719	2.35739
	NM_001042633	SNX21	-7.10614	0.00725837	-17.0967	7.13472e-06			1.24393	2.36842	11.2345	2409.47
	NM_001042635	NGDN	-0.462626	0.725664	-0.333075	0.793842			-1.04901	0.4833	-1.17856	0.441793
	NM_001042646	TRAK1	-2.92266	0.131884	-2.84726	0.138959			0.137338	1.09987	0.0619443	1.04387
	NM_001042669	ARHGAP24	-8.71928	0.00237266	-9.41559	0.00146428			2.53105	5.77992	3.22736	9.36551
	NM_001042679	RHOC	0.0994648	1.07138	-1.01056	0.496355			3.34351	10.1507	4.45353	21.9102
	NM_001042682	RERE	1.03414	2.0479	0.815815	1.76029			-0.93025	0.524767	-0.711921	0.610507
	NM_001042683	SHPRH	-0.825382	0.564333	-0.983912	0.505607			0.703607	1.62857	0.862137	1.81773
	NM_001042685	LGALS9B	-2.19989	0.217654	-4.44209	0.0460044			1.57932	2.98828	3.82151	14.1381
	NM_001042690	MSANTD1	-2.08742	0.235301	-2.08876	0.235082			-0.25854	0.835933	-0.257201	0.83671
	NM_001042693	FAM159A	-5.20945	0.0270271	-5.21039	0.0270094			2.17753	4.52378	2.17847	4.52673
	NM_001042698	ZSWIM7	0.0226003	1.01579	0.375512	1.2973			1.90494	3.74493	1.55203	2.93229
	NM_001042702	DFNB59	-0.908103	0.532885	-1.12831	0.45745			1.87628	3.67128	2.09649	4.27669
	NM_001042704	CLCNKA	-3.59666	0.0826604	-10.7719	0.000571909			1.64813	3.13427	8.82339	453.008
	NM_001042723	RYR1	1.64181	3.12057	1.16994	2.25002			2.56806	5.93012	3.03994	8.22455
	NM_001042724	NECTIN2	-0.429957	0.742284	0.194886	1.14463			-0.805618	0.572117	-1.43046	0.371012
	NM_001042729	FGR	-0.812236	0.569498	-1.17919	0.441598			3.46441	11.038	3.83137	14.235
	NM_001042747	FGR	-0.568683	0.674232	-0.961719	0.513445			4.05136	16.5798	4.44439	21.7719
	NM_001042749	STAG2	-7.36228	0.0060776	-6.64617	0.00998396			-1.51752	0.349285	-2.23363	0.212623
	NM_001042750	STAG2	1.89007	3.70654	1.98202	3.95046			1.25024	2.37881	1.15829	2.23193
	NM_001042751	STAG2	-1.22543	0.427671	-1.39904	0.37918			-1.5378	0.344411	-1.36418	0.388456
	NM_001042762	FIGNL1	-3.82095	0.0707584	-3.84895	0.0693986			0.860334	1.81546	0.888331	1.85103
	NM_001042771	LCK	2.17383	4.5122	2.16312	4.47882			4.41378	21.3148	4.4245	21.4736
	NM_001042780	TNNT3	-3.51676	0.0873673	-3.5159	0.0874193			0.0872514	1.06234	0.0863932	1.06171
	NM_001042781	TNNT3	-0.981436	0.506475	-1.82338	0.282558			0.713674	1.63998	1.55562	2.9396
	NM_001043229	METTL12	-6.41852	0.0116905	-16.2375	1.29431e-05			0.747587	1.67898	10.5665	1516.49
	NM_001043318	ELMSAN1	0.876836	1.83634	1.1816	2.26828			0.849427	1.80179	0.544664	1.45868
	NM_001043353	TPM3	-7.5489	0.00534017	-5.54164	0.0214684			-0.25793	0.836287	-2.26519	0.208023
	NM_001044	SLC6A3	-1.28303	0.41093	-4.32836	0.0497776			0.625809	1.54308	3.67113	12.7386
	NM_001044264	MSMP	-3.68103	0.0779652	-4.73527	0.0375442			1.07175	2.10198	2.12599	4.36502
	NM_001044370	MPPED1	-7.81918	0.00442785	-4.13827	0.056788			-1.38833	0.382007	-5.06924	0.0297857
	NM_001044385	TMEM237	-0.0834719	0.943784	0.0383802	1.02696			0.733721	1.66292	0.611869	1.52824
	NM_001044387	ZNF557	-0.0582873	0.960404	-0.116556	0.922387			0.320896	1.24911	0.379164	1.30059
	NM_001044388	ZNF557	-2.15138	0.225098	-2.18063	0.22058			0.0577043	1.04081	0.0869525	1.06212
	NM_001045	SLC6A4	-1.83837	0.279638	-12.6517	0.0001554			0.365424	1.28826	11.1788	2318.18
	NM_001045477	NUTM2G	-3.59996	0.0824717	-3.14753	0.11285			0.657908	1.57779	0.205478	1.15307
	NM_001045556	SLA	-3.55224	0.0852449	-4.92679	0.0328766			1.24664	2.37288	2.62119	6.15257
	NM_001047	SRD5A1	-4.07434	0.0593611	-3.72384	0.0756856			2.40065	5.28041	2.05015	4.14149
	NM_001047160	NET1	-2.73826	0.149865	-3.28115	0.102867			-3.13616	0.113742	-2.59328	0.165709
	NM_001047980	NBPF7	-8.8416	0.00217978	-8.2894	0.00319626			0.939154	1.9174	0.386955	1.30763
	NM_001048164	SLC7A3	-3.03787	0.121761	-6.64618	0.00998389			1.64474	3.12692	5.25305	38.1351
	NM_001048171	MUTYH	-2.2312	0.212982	-2.38255	0.19177			1.37656	2.59648	1.52791	2.88368
	NM_001048183	PHACTR4	-7.00701	0.00777462	-7.03721	0.00761359			0.3566	1.2804	0.386794	1.30749
	NM_001048194	RCC1	-4.9557	0.0322244	-5.33063	0.0248496			-0.317907	0.802233	0.0570258	1.04032
	NM_001048195	RCC1	-0.76737	0.587487	-0.776717	0.583694			-0.397153	0.759355	-0.387807	0.764291
	NM_001048201	UHRF1	-4.2425	0.0528299	-0.514061	0.700248			2.66976	6.36323	-1.05868	0.480071
	NM_001048210	CLCC1	-3.25127	0.105019	-4.33164	0.0496645			3.04716	8.26585	4.12753	17.4788
	NM_001048218	SCYL1	-0.254537	0.838256	0.0741529	1.05274			-0.965871	0.511969	-1.29456	0.40766
	NM_001048222	DBNDD2	-4.84659	0.0347561	-4.10408	0.0581498			0.766027	1.70058	0.0235196	1.01644
	NM_001048224	DBNDD2	-6.00449	0.0155765	-6.42999	0.0115979			-1.12441	0.45869	-0.698905	0.61604
	NM_001048225	DBNDD2	-0.928094	0.525552	-0.858471	0.551537			-1.20294	0.434388	-1.27257	0.413922
	NM_001048226	DBNDD2	1.72344	3.30223	1.66017	3.16053			-1.14013	0.453718	-1.07686	0.47406
	NM_001048241	UBL5	1.66669	3.17484	1.66097	3.16229			-0.694221	0.618043	-0.688505	0.620496
	NM_001048249	SMIM15	-0.609631	0.655364	-0.59169	0.663565			0.904256	1.87158	0.886315	1.84845
	NM_001048265	C9orf116	-3.13154	0.114107	-2.26756	0.207681			0.298733	1.23006	-0.565251	0.675838
	NM_001054	SULT1A2	1.87365	3.66458	2.25234	4.76456			0.760929	1.69458	0.382234	1.30336
	NM_001055	SULT1A1	-2.53732	0.172262	-2.08687	0.23539			0.587598	1.50274	0.137151	1.09973
	NM_001057	TACR2	-2.69097	0.154859	-4.00014	0.0624939			0.101169	1.07264	1.41034	2.658
	NM_001062	TCN1	1.02979	2.04173	-6.29667	0.0127208			7.82192	226.273	15.1484	36317.6
	NM_001063	TF	-0.846689	0.55606	-0.891349	0.53911			1.35515	2.55823	1.39981	2.63866
	NM_001065	TNFRSF1A	0.554469	1.46863	1.25289	2.38318			6.1119	69.1616	5.41348	42.6207
	NM_001066	TNFRSF1B	0.0401517	1.02822	-0.148437	0.902227			1.93721	3.82965	2.1258	4.36445
	NM_001067	TOP2A	1.86616	3.64561	1.83659	3.57165			0.523268	1.43721	0.552835	1.46697
	NM_001068	TOP2B	1.12475	2.18063	0.795755	1.73599			-0.0688885	0.953372	0.260103	1.19756
	NM_001069	TUBB2A	-0.381222	0.767787	-0.58264	0.667741			-0.0191157	0.986837	0.182303	1.13469
	NM_001070	TUBG1	1.77013	3.41084	1.87568	3.66974			1.04624	2.06514	0.940687	1.91944
	NM_001071	TYMS	-1.57135	0.336494	-1.48397	0.357504			0.244311	1.18453	0.156931	1.11491
	NM_001071775	MZT1	-3.80648	0.071472	-4.02932	0.0612428			-0.464352	0.724797	-0.241514	0.845857
	NM_001072	UGT1A6	-8.31719	0.00313527	-6.76456	0.0091974			2.25027	4.75772	0.697635	1.62184
	NM_001075098	MOCS1	-0.620524	0.650435	-1.16772	0.445124			2.01343	4.0374	2.56063	5.89964
	NM_001075099	SKAP1	-5.80679	0.0178641	-5.80397	0.0178991			3.11677	8.67442	3.11395	8.65749
	NM_001076	UGT2B15	-1.45105	0.365756	-2.36895	0.193586			2.47901	5.57516	3.39692	10.5335
	NM_001076552	ACSS2	-2.8665	0.137119	0.0625668	1.04432			3.88161	14.7394	0.95254	1.93528
	NM_001076674	TMUB2	-2.99956	0.125038	-2.76367	0.147249			0.876882	1.8364	0.641001	1.55941
	NM_001076675	ZNF626	-6.04831	0.0151104	-5.31628	0.0250981			3.66876	12.7177	2.93673	7.65673
	NM_001076678	ZNF493	-1.37381	0.38587	-0.245137	0.843736			1.93316	3.81891	0.804487	1.74652
	NM_001076680	LYRM9	-1.43439	0.370003	-1.24803	0.421022			1.13046	2.18928	0.944101	1.92399
	NM_001076683	UBTF	4.20577	18.4528	4.8766	29.3767			1.13013	2.18879	0.459302	1.37488
	NM_001076780	PKD1L2	-1.85594	0.276252	-10.3983	0.000740976			-3.24006	0.105839	5.30229	39.4591
	NM_001076781	ZNF391	-0.783733	0.580862	-1.972	0.2549			2.12852	4.3727	3.31679	9.96445
	NM_001076785	SLC7A6	-1.9413	0.260382	-2.1916	0.218909			1.03098	2.04342	1.28128	2.43055
	NM_001076786	QSER1	-0.672105	0.62759	-0.871215	0.546686			1.75074	3.3653	1.94984	3.86333
	NM_001077	UGT2B17	-2.63606	0.160867	-2.59415	0.165608			2.57116	5.94287	2.52925	5.77272
	NM_001077180	METTL9	-4.8682	0.0342394	-4.36113	0.0486598			-0.331461	0.794731	-0.838534	0.559212
	NM_001077181	CDC14B	-0.111846	0.925403	-0.532576	0.691319			2.04227	4.11894	2.463	5.51363
	NM_001077182	FSCN2	-0.487652	0.713185	-0.279736	0.823742			0.628123	1.54555	0.420207	1.33812
	NM_001077183	TSC2	-3.45505	0.0911854	-3.1009	0.116556			1.31188	2.48265	0.95773	1.94225
	NM_001077191	GPBAR1	-2.04823	0.24178	-3.71511	0.0761448			-2.36254	0.194449	-0.695658	0.617428
	NM_001077194	GPBAR1	-6.11681	0.0144097	-6.86859	0.00855755			-2.5395	0.172002	-1.78772	0.289628
	NM_001077195	ZNF436	-1.61845	0.325684	-1.91731	0.264747			0.129254	1.09373	0.428115	1.34547
	NM_001077208	SEC31A	-6.43396	0.011566	-7.08954	0.00734238			0.575275	1.48996	1.23085	2.34705
	NM_001077238	SPPL2B	-3.62979	0.0807837	-3.5135	0.0875654			-0.481804	0.716082	-0.598099	0.660624
	NM_001077239	RNF214	0.250409	1.18954	0.116155	1.08384			1.75222	3.36875	1.88647	3.69729
	NM_001077261	NCOR2	-2.23612	0.212257	-2.10044	0.233188			0.645488	1.56427	0.509807	1.42386
	NM_001077269	WIPF1	-0.760267	0.590387	-1.73285	0.300858			0.494087	1.40843	1.46667	2.76383
	NM_001077349	ZNF682	-5.06962	0.0297777	-5.23017	0.0266417			2.26116	4.79376	2.4217	5.35804
	NM_001077351	RBM23	-2.60854	0.163965	-2.68581	0.155415			-0.451328	0.731369	-0.37406	0.771608
	NM_001077358	PDE11A	-7.37662	0.00601749	-8.84795	0.00217022			-0.244936	0.843853	1.22639	2.3398
	NM_001077394	DPH5	-1.23724	0.424183	-1.48358	0.3576			-0.0730635	0.950617	0.173275	1.12762
	NM_001077395	DPH5	-3.80212	0.071688	-3.67849	0.0781026			0.342944	1.26834	0.219305	1.16417
	NM_001077397	IRF2BP2	3.10173	8.58446	3.12487	8.72326			-2.34173	0.197274	-2.36487	0.194135
	NM_001077399	PNKD	-2.25022	0.210191	-4.00726	0.0621864			2.80636	6.99518	4.56339	23.6439
	NM_001077401	ACVRL1	-0.450314	0.731883	-8.39944	0.00296153			1.18195	2.26883	9.13108	560.696
	NM_001077415	CRELD1	1.73272	3.32353	0.293977	1.22602			1.15321	2.22408	2.59195	6.02912
	NM_001077418	TMEM231	-5.87808	0.0170028	-5.78934	0.0180815			-0.70194	0.614745	-0.79068	0.578072
	NM_001077440	BCLAF1	-4.19678	0.0545309	-3.64785	0.079779			-0.875824	0.544943	-1.42476	0.372482
	NM_001077441	BCLAF1	-5.45191	0.0228461	-6.17591	0.0138314			-0.900154	0.53583	-0.176151	0.885061
[truncated: 26,733 more rows]
